# Supplementary material for: A high-performance capillary-fed electrolysis cell promises more cost-competitive renewable hydrogen
Source: Nat Commun. 2022 Mar 15;13:1304. doi: 10.1038/s41467-022-28953-x (PMC8924184; doi:10.1038/s41467-022-28953-x)
Supplement: Supplementary file 4 — Source Data [file 41467_2022_28953_MOESM4_ESM.xlsx]

## Sheet: Fig 2a
Model, room temp.															Measured, room temp.				Rate of Water Consumption at:
																			1 A/cm2 (1 cm2 cell)
PES nominal pore size (mm)	T (°C)	e	A (m2)	r (m)	g (N m-1)	q (rad)	m (Pa s)	L (m)	Q (m3 s-1)	Q (g min-1)	Q (g h-1)	L (cm)			L (cm)	Q (g min-1)			L (cm)	Q (g min-1)	Q (g h-1)
8	22	0.798	1.4e-06	2.646e-06	0.08459	1.227	0.001698	0.01	6.85406e-10	0.0411244	2.46746	1			1	0.03258
8	22	0.798	1.4e-06	2.646e-06	0.08459	1.227	0.001698	0.02	3.42703e-10	0.0205622	1.23373	2			1.5	0.0214451			0	0.00559667	0.3358
8	22	0.798	1.4e-06	2.646e-06	0.08459	1.227	0.001698	0.03	2.28469e-10	0.0137081	0.822487	3			2.5	0.0166612			20	0.00559667	0.3358
8	22	0.798	1.4e-06	2.646e-06	0.08459	1.227	0.001698	0.04	1.71352e-10	0.0102811	0.616866	4			3.5	0.00940284
8	22	0.798	1.4e-06	2.646e-06	0.08459	1.227	0.001698	0.05	1.37081e-10	0.00822487	0.493492	5			7.2	0.00321676			0.5 A/cm2 (1 cm2 cell)
8	22	0.798	1.4e-06	2.646e-06	0.08459	1.227	0.001698	0.06	1.14234e-10	0.00685406	0.411244	6			9.4	0.00222699
8	22	0.798	1.4e-06	2.646e-06	0.08459	1.227	0.001698	0.07	9.79152e-11	0.00587491	0.352495	7			13.7	0.00214451			0	0.00279833	0.1679
8	22	0.798	1.4e-06	2.646e-06	0.08459	1.227	0.001698	0.08	8.56758e-11	0.00514055	0.308433	8							20	0.00279833	0.1679
8	22	0.798	1.4e-06	2.646e-06	0.08459	1.227	0.001698	0.09	7.61562e-11	0.00456937	0.274162	9
8	22	0.798	1.4e-06	2.646e-06	0.08459	1.227	0.001698	0.1	6.85406e-11	0.00411244	0.246746	10
8	22	0.798	1.4e-06	2.646e-06	0.08459	1.227	0.001698	0.11	6.23097e-11	0.00373858	0.224315	11
8	22	0.798	1.4e-06	2.646e-06	0.08459	1.227	0.001698	0.12	5.71172e-11	0.00342703	0.205622	12
8	22	0.798	1.4e-06	2.646e-06	0.08459	1.227	0.001698	0.13	5.27236e-11	0.00316341	0.189805	13
8	22	0.798	1.4e-06	2.646e-06	0.08459	1.227	0.001698	0.14	4.89576e-11	0.00293746	0.176247	14
8	22	0.798	1.4e-06	2.646e-06	0.08459	1.227	0.001698	0.15	4.56937e-11	0.00274162	0.164497	15
8	22	0.798	1.4e-06	2.646e-06	0.08459	1.227	0.001698	0.16	4.28379e-11	0.00257027	0.154216	16
8	22	0.798	1.4e-06	2.646e-06	0.08459	1.227	0.001698	0.17	4.0318e-11	0.00241908	0.145145	17
8	22	0.798	1.4e-06	2.646e-06	0.08459	1.227	0.001698	0.18	3.80781e-11	0.00228469	0.137081	18
8	22	0.798	1.4e-06	2.646e-06	0.08459	1.227	0.001698	0.19	3.6074e-11	0.00216444	0.129866	19
8	22	0.798	1.4e-06	2.646e-06	0.08459	1.227	0.001698	0.2	3.42703e-11	0.00205622	0.123373	20
PES nominal pore size (mm)	T (°C)	e	A (m2)	r (m)	g (N m-1)	q (rad)	m (Pa s)	L (m)	Q (m3 s-1)	Q (g min-1)	Q (g h-1)	L (cm)
8	80	0.798	1.4e-06	2.646e-06	0.0757	1.227	0.000623	0.01	1.67176e-09	0.100306	6.01834	1
8	80	0.798	1.4e-06	2.646e-06	0.0757	1.227	0.000623	0.02	8.35881e-10	0.0501529	3.00917	2
8	80	0.798	1.4e-06	2.646e-06	0.0757	1.227	0.000623	0.03	5.57254e-10	0.0334352	2.00611	3
8	80	0.798	1.4e-06	2.646e-06	0.0757	1.227	0.000623	0.04	4.17941e-10	0.0250764	1.50459	4
8	80	0.798	1.4e-06	2.646e-06	0.0757	1.227	0.000623	0.05	3.34352e-10	0.0200611	1.20367	5
8	80	0.798	1.4e-06	2.646e-06	0.0757	1.227	0.000623	0.06	2.78627e-10	0.0167176	1.00306	6
8	80	0.798	1.4e-06	2.646e-06	0.0757	1.227	0.000623	0.07	2.38823e-10	0.0143294	0.859763	7
8	80	0.798	1.4e-06	2.646e-06	0.0757	1.227	0.000623	0.08	2.0897e-10	0.0125382	0.752293	8
8	80	0.798	1.4e-06	2.646e-06	0.0757	1.227	0.000623	0.09	1.85751e-10	0.0111451	0.668705	9
8	80	0.798	1.4e-06	2.646e-06	0.0757	1.227	0.000623	0.1	1.67176e-10	0.0100306	0.601834	10
8	80	0.798	1.4e-06	2.646e-06	0.0757	1.227	0.000623	0.11	1.51978e-10	0.0091187	0.547122	11
8	80	0.798	1.4e-06	2.646e-06	0.0757	1.227	0.000623	0.12	1.39314e-10	0.00835881	0.501529	12
8	80	0.798	1.4e-06	2.646e-06	0.0757	1.227	0.000623	0.13	1.28597e-10	0.00771583	0.46295	13
8	80	0.798	1.4e-06	2.646e-06	0.0757	1.227	0.000623	0.14	1.19412e-10	0.0071647	0.429882	14
8	80	0.798	1.4e-06	2.646e-06	0.0757	1.227	0.000623	0.15	1.11451e-10	0.00668705	0.401223	15
8	80	0.798	1.4e-06	2.646e-06	0.0757	1.227	0.000623	0.16	1.04485e-10	0.00626911	0.376147	16
8	80	0.798	1.4e-06	2.646e-06	0.0757	1.227	0.000623	0.17	9.8339e-11	0.00590034	0.35402	17
8	80	0.798	1.4e-06	2.646e-06	0.0757	1.227	0.000623	0.18	9.28757e-11	0.00557254	0.334352	18
8	80	0.798	1.4e-06	2.646e-06	0.0757	1.227	0.000623	0.19	8.79875e-11	0.00527925	0.316755	19
8	80	0.798	1.4e-06	2.646e-06	0.0757	1.227	0.000623	0.2	8.35881e-11	0.00501529	0.300917	20
PES nominal pore size (mm)	T (°C)	e	A (m2)	r (m)	g (N m-1)	q (rad)	m (Pa s)	L (m)	Q (m3 s-1)	Q (g min-1)	Q (g h-1)	L (cm)			L (cm)	Q (g min-1)
5	22	0.801	1.4e-06	2.113e-06	0.08459	1.227	0.001698	0.01	5.54227e-10	0.0332536	1.99522	1			1	0.0240845
5	22	0.801	1.4e-06	2.113e-06	0.08459	1.227	0.001698	0.02	2.77113e-10	0.0166268	0.997608	2			1.7	0.0140218
5	22	0.801	1.4e-06	2.113e-06	0.08459	1.227	0.001698	0.03	1.84742e-10	0.0110845	0.665072	3			1.9	0.0175685
5	22	0.801	1.4e-06	2.113e-06	0.08459	1.227	0.001698	0.04	1.38557e-10	0.0083134	0.498804	4			2.5	0.0114649
5	22	0.801	1.4e-06	2.113e-06	0.08459	1.227	0.001698	0.05	1.10845e-10	0.00665072	0.399043	5			3	0.0113824
5	22	0.801	1.4e-06	2.113e-06	0.08459	1.227	0.001698	0.06	9.23711e-11	0.00554227	0.332536	6			4	0.00874299
5	22	0.801	1.4e-06	2.113e-06	0.08459	1.227	0.001698	0.07	7.91753e-11	0.00475052	0.285031	7			5	0.006516
5	22	0.801	1.4e-06	2.113e-06	0.08459	1.227	0.001698	0.08	6.92783e-11	0.0041567	0.249402	8			8.6	0.00527879
5	22	0.801	1.4e-06	2.113e-06	0.08459	1.227	0.001698	0.09	6.15808e-11	0.00369485	0.221691	9			11.5	0.00453646
5	22	0.801	1.4e-06	2.113e-06	0.08459	1.227	0.001698	0.1	5.54227e-11	0.00332536	0.199522	10			13.9	0.00280435
5	22	0.801	1.4e-06	2.113e-06	0.08459	1.227	0.001698	0.11	5.03843e-11	0.00302306	0.181383	11			14	0.00263939
5	22	0.801	1.4e-06	2.113e-06	0.08459	1.227	0.001698	0.12	4.61856e-11	0.00277113	0.166268	12			16.3	0.00296932
5	22	0.801	1.4e-06	2.113e-06	0.08459	1.227	0.001698	0.13	4.26328e-11	0.00255797	0.153478	13
5	22	0.801	1.4e-06	2.113e-06	0.08459	1.227	0.001698	0.14	3.95876e-11	0.00237526	0.142515	14
5	22	0.801	1.4e-06	2.113e-06	0.08459	1.227	0.001698	0.15	3.69485e-11	0.00221691	0.133014	15
5	22	0.801	1.4e-06	2.113e-06	0.08459	1.227	0.001698	0.16	3.46392e-11	0.00207835	0.124701	16
5	22	0.801	1.4e-06	2.113e-06	0.08459	1.227	0.001698	0.17	3.26016e-11	0.00195609	0.117366	17
5	22	0.801	1.4e-06	2.113e-06	0.08459	1.227	0.001698	0.18	3.07904e-11	0.00184742	0.110845	18
5	22	0.801	1.4e-06	2.113e-06	0.08459	1.227	0.001698	0.19	2.91698e-11	0.00175019	0.105011	19
5	22	0.801	1.4e-06	2.113e-06	0.08459	1.227	0.001698	0.2	2.77113e-11	0.00166268	0.0997608	20
PES nominal pore size (mm)	T (°C)	e	A (m2)	r (m)	g (N m-1)	q (rad)	m (Pa s)	L (m)	Q (m3 s-1)	Q (g min-1)	Q (g h-1)	L (cm)			L (cm)	Q (g min-1)
1.2	22	0.844	1.4e-06	5.334e-07	0.08459	1.227	0.001698	0.01	1.67103e-10	0.0100262	0.60157	1			1	0.006516
1.2	22	0.844	1.4e-06	5.334e-07	0.08459	1.227	0.001698	0.02	8.35514e-11	0.00501308	0.300785	2			1.4	0.00552623
1.2	22	0.844	1.4e-06	5.334e-07	0.08459	1.227	0.001698	0.03	5.57009e-11	0.00334205	0.200523	3			2	0.00321676
1.2	22	0.844	1.4e-06	5.334e-07	0.08459	1.227	0.001698	0.04	4.17757e-11	0.00250654	0.150392	4			2.4	0.00288684
1.2	22	0.844	1.4e-06	5.334e-07	0.08459	1.227	0.001698	0.05	3.34205e-11	0.00200523	0.120314	5			4	0.00197954
1.2	22	0.844	1.4e-06	5.334e-07	0.08459	1.227	0.001698	0.06	2.78505e-11	0.00167103	0.100262	6			8	0.00115473
1.2	22	0.844	1.4e-06	5.334e-07	0.08459	1.227	0.001698	0.07	2.38718e-11	0.00143231	0.0859386	7
1.2	22	0.844	1.4e-06	5.334e-07	0.08459	1.227	0.001698	0.08	2.08878e-11	0.00125327	0.0751962	8
1.2	22	0.844	1.4e-06	5.334e-07	0.08459	1.227	0.001698	0.09	1.8567e-11	0.00111402	0.0668411	9
1.2	22	0.844	1.4e-06	5.334e-07	0.08459	1.227	0.001698	0.1	1.67103e-11	0.00100262	0.060157	10
1.2	22	0.844	1.4e-06	5.334e-07	0.08459	1.227	0.001698	0.11	1.51912e-11	0.00091147	0.0546882	11
1.2	22	0.844	1.4e-06	5.334e-07	0.08459	1.227	0.001698	0.12	1.39252e-11	0.000835514	0.0501308	12
1.2	22	0.844	1.4e-06	5.334e-07	0.08459	1.227	0.001698	0.13	1.28541e-11	0.000771243	0.0462746	13
1.2	22	0.844	1.4e-06	5.334e-07	0.08459	1.227	0.001698	0.14	1.19359e-11	0.000716155	0.0429693	14
1.2	22	0.844	1.4e-06	5.334e-07	0.08459	1.227	0.001698	0.15	1.11402e-11	0.000668411	0.0401047	15
1.2	22	0.844	1.4e-06	5.334e-07	0.08459	1.227	0.001698	0.16	1.04439e-11	0.000626635	0.0375981	16
1.2	22	0.844	1.4e-06	5.334e-07	0.08459	1.227	0.001698	0.17	9.82957e-12	0.000589774	0.0353865	17
1.2	22	0.844	1.4e-06	5.334e-07	0.08459	1.227	0.001698	0.18	9.28349e-12	0.000557009	0.0334205	18
1.2	22	0.844	1.4e-06	5.334e-07	0.08459	1.227	0.001698	0.19	8.79488e-12	0.000527693	0.0316616	19
1.2	22	0.844	1.4e-06	5.334e-07	0.08459	1.227	0.001698	0.2	8.35514e-12	0.000501308	0.0300785	20
PES nominal pore size (mm)	T (°C)	e	A (m2)	r (m)	g (N m-1)	q (rad)	m (Pa s)	L (m)	Q (m3 s-1)	Q (g min-1)	Q (g h-1)	L (cm)			L (cm)	Q (g min-1)
0.45	22	0.811	1.4e-06	3.46e-07	0.08459	1.227	0.001698	0.01	9.46053e-11	0.00567632	0.340579	1			1	0.00263939
0.45	22	0.811	1.4e-06	3.46e-07	0.08459	1.227	0.001698	0.02	4.73026e-11	0.00283816	0.17029	2			1.4	0.00197954
0.45	22	0.811	1.4e-06	3.46e-07	0.08459	1.227	0.001698	0.03	3.15351e-11	0.00189211	0.113526	3			2	0.00222699
0.45	22	0.811	1.4e-06	3.46e-07	0.08459	1.227	0.001698	0.04	2.36513e-11	0.00141908	0.0851448	4			4	0.000742329
0.45	22	0.811	1.4e-06	3.46e-07	0.08459	1.227	0.001698	0.05	1.89211e-11	0.00113526	0.0681158	5			7.5	0.000989772
0.45	22	0.811	1.4e-06	3.46e-07	0.08459	1.227	0.001698	0.06	1.57675e-11	0.000946053	0.0567632	6
0.45	22	0.811	1.4e-06	3.46e-07	0.08459	1.227	0.001698	0.07	1.3515e-11	0.000810903	0.0486542	7
0.45	22	0.811	1.4e-06	3.46e-07	0.08459	1.227	0.001698	0.08	1.18257e-11	0.00070954	0.0425724	8
0.45	22	0.811	1.4e-06	3.46e-07	0.08459	1.227	0.001698	0.09	1.05117e-11	0.000630702	0.0378421	9
0.45	22	0.811	1.4e-06	3.46e-07	0.08459	1.227	0.001698	0.1	9.46053e-12	0.000567632	0.0340579	10
0.45	22	0.811	1.4e-06	3.46e-07	0.08459	1.227	0.001698	0.11	8.60048e-12	0.000516029	0.0309617	11
0.45	22	0.811	1.4e-06	3.46e-07	0.08459	1.227	0.001698	0.12	7.88377e-12	0.000473026	0.0283816	12
0.45	22	0.811	1.4e-06	3.46e-07	0.08459	1.227	0.001698	0.13	7.27733e-12	0.00043664	0.0261984	13
0.45	22	0.811	1.4e-06	3.46e-07	0.08459	1.227	0.001698	0.14	6.75752e-12	0.000405451	0.0243271	14
0.45	22	0.811	1.4e-06	3.46e-07	0.08459	1.227	0.001698	0.15	6.30702e-12	0.000378421	0.0227053	15
0.45	22	0.811	1.4e-06	3.46e-07	0.08459	1.227	0.001698	0.16	5.91283e-12	0.00035477	0.0212862	16
0.45	22	0.811	1.4e-06	3.46e-07	0.08459	1.227	0.001698	0.17	5.56502e-12	0.000333901	0.0200341	17
0.45	22	0.811	1.4e-06	3.46e-07	0.08459	1.227	0.001698	0.18	5.25585e-12	0.000315351	0.0189211	18
0.45	22	0.811	1.4e-06	3.46e-07	0.08459	1.227	0.001698	0.19	4.97923e-12	0.000298754	0.0179252	19
0.45	22	0.811	1.4e-06	3.46e-07	0.08459	1.227	0.001698	0.2	4.73026e-12	0.000283816	0.017029	20

## Sheet: Fig 3b
Zirfon with bubbles 80C					PES with bubbles 80C					PES with bubbles, with welding, 80 C						Capillary-fed cell with welding, NO PTFE 80C							Capillary-fed cell with welding, 10g/L PTFE at anode, 80C
Ewe/V	I/A				I/A	Ewe/V				I/A	Ewe/V					I/A	Ewe/V						I/A	Ewe/V
1.27492	0.00144723				0.00327637	1.20524				0.00609477	1.30012					0.0416427	1.40205						0.008982	1.3266
1.29209	0.00359647				0.00528843	1.23568				0.00365071	1.30014					0.0396002	1.40209						0.011038	1.32664
1.29844	0.00574572				0.00733098	1.26827				0.00158854	1.30008					0.0416275	1.40242						0.0131016	1.34725
1.30399	0.00781875				0.00937353	1.30604				0.00409624	1.30016					0.0436853	1.40538						0.0151385	1.35986
1.31114	0.00999849				0.0114008	1.33805				0.00634936	1.30046					0.0416122	1.40534						0.0171677	1.36975
1.3182	0.012041				0.0134891	1.37304				0.00403259	1.30046					0.043792	1.40545						0.0192046	1.37658
1.32673	0.0140836				0.0114618	1.37351				0.00197042	1.30037					0.0460174	1.40835						0.0213141	1.38251
1.33919	0.0161719				0.0136415	1.3744				0.00400713	1.30048					0.0439596	1.4085						0.0192084	1.38329
1.34279	0.0181839				0.0156688	1.39522				0.00608204	1.30079					0.0462156	1.40873						0.0214478	1.38342
1.36575	0.0160804				0.0178028	1.40642				0.00396895	1.30079					0.0484563	1.41103						0.0234656	1.38764
1.37105	0.0140379				0.0198911	1.41437				0.00186858	1.30067					0.0464442	1.4111						0.0255177	1.38979
1.37494	0.0119801				0.0219946	1.42099				0.0039053	1.30077					0.0485173	1.41125						0.0275928	1.39133
1.37895	0.009968				0.0240067	1.42598				0.00609477	1.30104					0.046429	1.41127						0.0296641	1.39303
1.38714	0.0079407				0.0261407	1.4286				0.00404532	1.30108					0.0487002	1.41136						0.0318729	1.3946
1.39862	0.009968				0.0281528	1.43063				0.00195769	1.30094					0.04649	1.41136						0.0338945	1.39611
1.40449	0.0120258				0.0302715	1.43281				0.00600566	1.30127					0.0485782	1.4115						0.036004	1.39771
1.40911	0.0140683				0.0323446	1.43441				0.0039944	1.30115					0.0465357	1.41146						0.0380179	1.39886
1.41271	0.0161261				0.0345243	1.43645				0.00197042	1.3013					0.0488831	1.41156						0.0400854	1.4002
1.41573	0.0181382				0.0368869	1.43866				0.00613295	1.30151					0.0468558	1.41158						0.0422292	1.4015
1.4189	0.0202569				0.0389447	1.4402				0.00396895	1.30165					0.0489593	1.41197						0.0443769	1.40284
1.42144	0.02233				0.0411702	1.44183				0.0019195	1.30163					0.0510323	1.41386						0.0463794	1.40378
1.42405	0.0244183				0.0432737	1.4436				0.00409624	1.30169					0.0488831	1.41384						0.0484965	1.40504
1.42637	0.026476				0.0454382	1.44478				0.0061966	1.30197					0.0510476	1.41401						0.0505105	1.40601
1.42861	0.0285034				0.0474655	1.44625				0.00395622	1.3019					0.0489898	1.41396						0.0525244	1.40709
1.43074	0.0306374				0.0498129	1.44777				0.00193223	1.30201					0.0510171	1.41405						0.0545422	1.40801
1.43289	0.0326494				0.0520993	1.44922				0.00413443	1.30197					0.0489136	1.41413						0.0566134	1.40906
1.43474	0.0347072				0.0541876	1.45042				0.00640027	1.30226					0.0512762	1.41429						0.0586465	1.40978
1.43685	0.0367345				0.056535	1.45182				0.00408351	1.3022					0.0491575	1.41431						0.0608553	1.41081
1.43823	0.0387466				0.0589281	1.45341				0.00205953	1.3022					0.0515354	1.41452						0.0629304	1.41174
1.43982	0.0409263				0.0610012	1.45461				0.00407078	1.3023					0.0494623	1.41449						0.0650667	1.4126
1.44179	0.0430908				0.0633333	1.45575				0.00623479	1.30253					0.0514896	1.4146						0.0670997	1.4134
1.44353	0.0451638				0.0653454	1.45699				0.00413443	1.30249					0.0494166	1.41456						0.0691251	1.4143
1.44513	0.0471759				0.0677233	1.45817				0.00211044	1.30253					0.0515658	1.41466						0.0711925	1.41506
1.44671	0.0491879				0.0700707	1.45943				0.0063239	1.30283					0.0536084	1.4165						0.073516	1.41603
1.44827	0.051322				0.0724486	1.46079				0.00427445	1.30283					0.0515963	1.41649						0.0755567	1.41683
1.45014	0.0533493				0.0747655	1.4616				0.00218682	1.30272					0.0537456	1.41675						0.0777465	1.41768
1.45136	0.0553613				0.0770367	1.46279				0.00615841	1.30302					0.0516878	1.41668						0.0798827	1.41829
1.45245	0.0574648				0.0791555	1.46379				0.00371436	1.3031					0.0536998	1.41688						0.0820495	1.41908
1.45407	0.0596293				0.0814724	1.46517				0.00156308	1.30323					0.0516268	1.41704						0.0841666	1.41983
1.45575	0.0617328				0.0836521	1.466				0.00413443	1.30327					0.0539742	1.41716						0.0863334	1.42055
1.45699	0.0637449				0.086152	1.46718				0.00624752	1.30342					0.0561235	1.419						0.0884047	1.42133
1.4588	0.0659399				0.0885146	1.46841				0.00422353	1.30337					0.0540352	1.41896						0.0905103	1.42197
1.46029	0.0679672				0.0911973	1.46919				0.00217409	1.3035					0.0561387	1.41911						0.092551	1.42268
1.46085	0.0701317				0.0935448	1.47039				0.00605658	1.30375					0.0585318	1.42089						0.0946261	1.42339
1.46212	0.0721742				0.0955721	1.47139				0.00386711	1.30383					0.0565045	1.4209						0.0967776	1.42406
1.46362	0.0741863				0.0978585	1.47261				0.0018304	1.30369					0.0588215	1.42108						0.0988069	1.42476
1.46487	0.0762136				0.100663	1.47339				0.00410897	1.30377					0.0567027	1.42107						0.100955	1.42535
1.46649	0.0783323				0.103346	1.47462				0.0065403	1.30405					0.0588215	1.42128						0.103118	1.42606
1.46789	0.0804359				0.105831	1.4758				0.00435083	1.30398					0.0567637	1.42129						0.105311	1.42673
1.46946	0.0826308				0.107995	1.47659				0.00219955	1.30404					0.0588215	1.42139						0.107379	1.42749
1.47054	0.0846429				0.110038	1.47742				0.00423626	1.30419					0.0611993	1.42303						0.109473	1.42802
1.4706	0.0867464				0.112248	1.47839				0.00214863	1.30432					0.059172	1.42309						0.111617	1.42874
1.47223	0.0888347				0.11461	1.47922				0.00617114	1.30468					0.061367	1.42328						0.113734	1.42931
1.47338	0.090923				0.117095	1.48021				0.00410897	1.3047					0.063562	1.4247						0.115836	1.42992
1.47485	0.0929503				0.119153	1.4812				0.00207226	1.30467					0.0612603	1.42466						0.11796	1.4305
1.47615	0.0951148				0.12211	1.482				0.00408351	1.30476					0.0636992	1.42479						0.120051	1.43106
1.47762	0.0973707				0.12429	1.48297				0.00627298	1.30491					0.0616871	1.42478						0.122099	1.4317
1.47833	0.0993828				0.126698	1.484				0.00410897	1.30495					0.0638973	1.42492						0.124182	1.43231
1.47958	0.101425				0.12903	1.48504				0.00207226	1.30509					0.0616109	1.42487						0.126211	1.43274
1.48101	0.103437				0.131347	1.48562				0.00626025	1.30526					0.064065	1.425						0.128756	1.43345
1.48273	0.105587				0.133816	1.48657				0.00424899	1.30524					0.0620377	1.42498						0.130915	1.43405
1.48275	0.107629				0.135874	1.48757				0.00221228	1.30518					0.0641412	1.42521						0.133052	1.43464
1.48382	0.109672				0.138206	1.48819				0.00426172	1.30551					0.0663209	1.42659						0.135222	1.43522
1.48509	0.111699				0.140234	1.48894				0.00629844	1.30556					0.068333	1.42778						0.13742	1.43579
1.48642	0.113711				0.142657	1.49				0.00423626	1.30547					0.0704518	1.42896						0.13969	1.43645
1.48841	0.115738				0.144944	1.49082				0.00221228	1.30556					0.0726315	1.43026						0.141795	1.43701
1.48915	0.11775				0.147002	1.49163				0.00427445	1.30568					0.070528	1.43027						0.144103	1.43763
1.48906	0.119808				0.149288	1.4926				0.00640027	1.30591					0.072723	1.4304						0.146217	1.43813
1.48987	0.12182				0.152459	1.49341				0.00418535	1.30602					0.0707109	1.43041						0.148643	1.43874
1.4911	0.123939				0.154516	1.4942				0.00209771	1.30602					0.0730126	1.43048						0.15078	1.43936
1.49267	0.126027				0.156848	1.49521				0.0041217	1.30591					0.0710005	1.43045						0.152897	1.43983
1.4938	0.128146				0.159043	1.49585				0.00211044	1.30617					0.073104	1.43058						0.154926	1.44035
1.49517	0.130158				0.161284	1.49638				0.00623479	1.30635					0.0710767	1.43056						0.156932	1.44072
1.49562	0.132246				0.163388	1.49717				0.00409624	1.30648					0.0731345	1.43065						0.159252	1.4414
1.49673	0.134365				0.165705	1.49821				0.00205953	1.30638					0.0753905	1.43188						0.161514	1.44194
1.49862	0.136545				0.168235	1.49876				0.00408351	1.30667					0.0775854	1.43314						0.163631	1.44248
1.4991	0.138587				0.17046	1.4998				0.0063239	1.30686					0.0754819	1.43305						0.165733	1.44291
1.50066	0.140645				0.172701	1.50104				0.00413443	1.30671					0.0778293	1.43321						0.167942	1.44353
1.50221	0.142795				0.174957	1.50134				0.00209771	1.3068					0.0757868	1.43319						0.170078	1.444
1.50289	0.144959				0.177076	1.50217				0.00429991	1.30692					0.077936	1.43327						0.172138	1.44448
1.50291	0.146971				0.179637	1.50292				0.00640027	1.30707					0.0800853	1.43424						0.174515	1.44508
1.50368	0.149151				0.182091	1.50379				0.00429991	1.30711					0.0824784	1.43556						0.176724	1.44547
1.50541	0.151224				0.18427	1.50457				0.0022632	1.30701					0.0804206	1.43549						0.182135	1.44722
1.50678	0.153282				0.186557	1.50536				0.00445267	1.30717					0.0824784	1.43561						0.189955	1.4492
1.50761	0.155538				0.189285	1.50616				0.00236503	1.30741					0.084521	1.43636						0.198139	1.45113
1.50919	0.157641				0.191297	1.50692				0.00634936	1.30764					0.0824784	1.43643						0.206365	1.4533
1.51081	0.15976				0.19398	1.50753				0.00431264	1.30776					0.0847496	1.43646						0.215048	1.45522
1.51079	0.161985				0.196038	1.50834				0.00228866	1.30768					0.0826766	1.43651						0.223634	1.45723
1.51087	0.164074				0.198202	1.50917				0.00651484	1.30806					0.0848106	1.43665						0.232558	1.45919
1.51248	0.166284				0.200824	1.50935				0.00429991	1.30795					0.0872037	1.43762						0.241437	1.46129
1.51483	0.168448				0.202836	1.51021				0.00219955	1.30808					0.0851916	1.4376						0.250621	1.46323
1.51719	0.171009				0.205458	1.51095				0.00428718	1.30816					0.0877982	1.43787						0.259767	1.4652
1.5171	0.173067				0.20779	1.51217				0.00227593	1.30829					0.0856947	1.43793						0.269302	1.46728
1.5173	0.175673				0.210671	1.51277				0.00469452	1.30847					0.0881793	1.43802						0.278773	1.46929
1.51731	0.177716				0.212805	1.51371				0.00754592	1.30866					0.0861672	1.43798						0.288485	1.47117
1.51886	0.179759				0.21529	1.51436				0.00553467	1.3086					0.0883317	1.43827						0.298177	1.47321
1.52052	0.181938				0.2175	1.51496				0.00351068	1.30869					0.0903742	1.43917						0.308015	1.47527
1.52191	0.184027				0.220609	1.51577				0.00636208	1.30894					0.0928131	1.44005						0.31816	1.47727
1.52197	0.186161				0.22282	1.51651				0.00405805	1.30896					0.0907858	1.44006						0.328387	1.47928
1.52456	0.188386				0.224832	1.51738				0.00185585	1.30894					0.0934228	1.44028						0.33887	1.48133
1.52459	0.190733				0.22695	1.51778				0.00426172	1.30902					0.095694	1.44131						0.349231	1.48337
1.52466	0.192883				0.229024	1.5188				0.00629844	1.30917					0.097889	1.44201						0.359629	1.48538
1.52831	0.195215				0.231203	1.51935				0.00403259	1.30929					0.100267	1.44298						0.370016	1.4871
1.5283	0.197288				0.233871	1.52015				0.00200861	1.30929					0.102569	1.44392						0.381043	1.48928
1.52831	0.199315				0.235883	1.5208				0.00415989	1.3094					0.100541	1.44387						0.391563	1.49126
1.5284	0.201708				0.237895	1.52159				0.00634936	1.30967					0.10263	1.44394						0.402798	1.49335
1.53007	0.203812				0.240105	1.522				0.00409624	1.30957					0.104901	1.44476						0.414202	1.49519
1.5325	0.206053				0.242132	1.52239				0.00208498	1.30967					0.106958	1.44543						0.42532	1.49731
1.53264	0.20808				0.244602	1.52313				0.00418535	1.30974					0.108971	1.44627						0.436756	1.49921
1.5351	0.21026				0.247041	1.52374				0.00643846	1.30986					0.110998	1.44694						0.44804	1.50128
1.53506	0.212363				0.249068	1.52435				0.00401986	1.30984					0.113056	1.44767						0.459226	1.50323
1.53511	0.214451				0.252269	1.52497				0.00199588	1.30995					0.115068	1.44836						0.470731	1.50521
1.53623	0.216601				0.255592	1.52637				0.00424899	1.31003					0.117141	1.44905						0.48191	1.50719
1.5396	0.218735				0.258564	1.52734				0.00647665	1.3103					0.119564	1.44987						0.49375	1.5092
1.53958	0.221006				0.261689	1.52774				0.00429991	1.3102					0.121653	1.45046						0.505837	1.51124
1.53955	0.223064				0.263945	1.52884				0.00225047	1.31018					0.123756	1.45127						0.517169	1.51314
1.53958	0.225228				0.266536	1.52954				0.00459269	1.31037					0.126088	1.45192						0.529095	1.51522
1.5418	0.227332				0.268838	1.53054				0.00251779	1.31053					0.128451	1.45261						0.540962	1.51732
1.54346	0.229679				0.271201	1.53119				0.00652757	1.31087					0.130585	1.45333						0.552819	1.51922
1.54348	0.231782				0.273883	1.53157				0.00429991	1.31079					0.132643	1.45396						0.564228	1.52131
1.54532	0.234084				0.275895	1.53258				0.00221228	1.31078					0.135097	1.4547						0.576166	1.52335
1.54525	0.236127				0.277968	1.53347				0.00628571	1.31112					0.137307	1.45543						0.587863	1.52534
1.54741	0.238505				0.280118	1.53357				0.00414716	1.31118					0.139776	1.45613						0.599827	1.52719
1.54742	0.240517				0.282557	1.53436				0.00211044	1.3112					0.141834	1.45682						0.611767	1.52934
1.55016	0.242666				0.285102	1.53514				0.00428718	1.31129					0.144105	1.45746						0.624121	1.53133
1.55019	0.244739				0.287373	1.536				0.00221228	1.31135					0.146331	1.45815						0.635849	1.53311
1.55061	0.246797				0.290117	1.53619				0.00638754	1.31177					0.148587	1.45876						0.647728	1.53539
1.55301	0.248855				0.292358	1.537				0.00404532	1.31181					0.150888	1.45939						0.659635	1.53722
1.55299	0.251034				0.294522	1.53779				0.00202134	1.31163					0.153099	1.46006						0.671698	1.53908
1.55489	0.253123				0.29655	1.53777				0.00429991	1.31184					0.155233	1.4604						0.682848	1.54138
1.55487	0.255378				0.299476	1.53861				0.00657849	1.312					0.157306	1.461						0.695015	1.54314
1.55499	0.257512				0.302022	1.53936				0.00435083	1.31204					0.159562	1.46163						0.706429	1.5453
1.55774	0.25986				0.304217	1.54075				0.00230139	1.31202					0.161604	1.46227						0.718402	1.54722
1.55775	0.262009				0.30696	1.54135				0.0043381	1.31223					0.163616	1.46276						0.730148	1.54929
1.55784	0.264082				0.309216	1.5426				0.00648938	1.31228					0.165644	1.46322						0.742286	1.55127
1.55889	0.266201				0.311289	1.54254				0.00391803	1.31236					0.167732	1.46387						0.755024	1.55316
1.56162	0.268381				0.314018	1.54314				0.00189404	1.3123					0.169835	1.46437						0.767194	1.55531
1.56369	0.266308				0.316152	1.54416				0.00437629	1.31261					0.172168	1.46496						0.779626	1.55737
1.56383	0.268838				0.318255	1.54433				0.0066294	1.31263					0.170155	1.46496						0.7922	1.55928
1.56374	0.271124				0.320755	1.54535				0.00452904	1.3127					0.172366	1.46504						0.80443	1.56138
1.56382	0.27338				0.31856	1.54556				0.00250506	1.31261					0.174424	1.46554						0.81681	1.56333
1.56371	0.275408				0.320953	1.54598				0.00636208	1.31295					0.176634	1.46605						0.828738	1.5652
1.56721	0.273289				0.323499	1.54616				0.00413443	1.31295					0.178844	1.46667						0.839831	1.56715
1.56736	0.275743				0.325938	1.54695				0.00207226	1.31293					0.18142	1.46731						0.853098	1.56937
1.5674	0.277953				0.327965	1.54737				0.00419808	1.31316					0.183828	1.46801						0.866284	1.57119
1.56732	0.280057				0.330236	1.54735				0.00640027	1.31328					0.186496	1.46864						0.878327	1.57325
1.56734	0.28216				0.33295	1.54774				0.00398168	1.31328					0.188828	1.46921						0.890356	1.57523
1.56736	0.284279				0.335068	1.54899				0.00197042	1.31316					0.190855	1.4697						0.903142	1.57735
1.57027	0.282191				0.337126	1.54978				0.00497457	1.31347					0.192959	1.47033						0.91555	1.57922
1.57045	0.284416				0.33926	1.55017				0.0071895	1.31368					0.195306	1.47092						0.927428	1.58131
1.57046	0.286687				0.341592	1.55076				0.00492366	1.31354					0.19808	1.47158						0.939258	1.58327
1.57176	0.284538				0.344153	1.55196				0.00284875	1.31358					0.200504	1.47218						0.951889	1.58523
1.57204	0.286946				0.347019	1.5522				0.00628571	1.31395					0.20273	1.47269						0.964399	1.58726
1.57204	0.289385				0.349076	1.55263				0.00410897	1.31393					0.204757	1.47327						0.977541	1.58918
1.57202	0.291702				0.351195	1.55401				0.00209771	1.31385					0.206998	1.47387						0.991299	1.59126
1.57445	0.289675				0.353207	1.55435				0.00432537	1.31402					0.209071	1.4743						1.00449	1.59347
1.57506	0.287571				0.355463	1.55495				0.00670578	1.31429					0.211144	1.47486						1.01615	1.59527
1.57565	0.290483				0.357719	1.55519				0.00438902	1.31417					0.213537	1.47538						1.02899	1.59741
1.57562	0.293364				0.360021	1.55657				0.00233957	1.31423					0.21596	1.47589						1.04119	1.59922
1.57568	0.295711				0.362338	1.55672				0.00451631	1.31433					0.213872	1.4759						1.05348	1.60116
1.57572	0.298059				0.364807	1.55754				0.00655303	1.31454					0.215945	1.47601						1.06518	1.60311
1.57573	0.300558				0.362765	1.55754				0.0043381	1.31454					0.218277	1.47655						1.07786	1.60536
1.57565	0.302738				0.365264	1.55815				0.00232684	1.31458					0.220808	1.47704						1.09151	1.60725
1.57789	0.30475				0.367505	1.55814				0.00436356	1.31461					0.223003	1.47766						1.10542	1.60937
1.57828	0.302692				0.369929	1.55877				0.0065403	1.3148					0.225167	1.47812						1.11916	1.61121
1.57885	0.305009				0.372886	1.55955				0.00422353	1.31488					0.227454	1.47867						1.1316	1.6133
1.57986	0.302952				0.370813	1.56077				0.00217409	1.31479					0.229572	1.47922						1.14266	1.61533
1.58003	0.305009				0.372916	1.56113				0.00435083	1.31505					0.23163	1.47967						1.15506	1.6172
1.58018	0.307082				0.37563	1.56118				0.00640027	1.31509					0.233749	1.4802						1.16678	1.61923
1.58034	0.309155				0.378312	1.56133				0.00438902	1.31507					0.235761	1.48063						1.17898	1.62123
1.58149	0.307128				0.380873	1.56196				0.00236503	1.31505					0.237803	1.48125						1.19363	1.62327
1.58197	0.305101				0.378846	1.56255				0.00657849	1.31555					0.239831	1.48155						1.20722	1.62522
1.58218	0.30757				0.380873	1.56255				0.00431264	1.31549					0.242285	1.48215						1.21789	1.6272
1.58214	0.309658				0.383297	1.56263				0.00222501	1.31545					0.245303	1.4826						1.22992	1.62919
1.58216	0.311716				0.385324	1.56272				0.00442721	1.31549					0.243291	1.48269						1.24307	1.63129
1.58222	0.313728				0.387687	1.56463				0.00646392	1.31576					0.245547	1.4827						1.2543	1.63322
1.58219	0.315786				0.390812	1.56474				0.00429991	1.31574					0.243474	1.4827						1.2662	1.63544
1.58509	0.313774				0.393159	1.56594				0.00211044	1.3158					0.245714	1.48285						1.27812	1.63726
1.58527	0.316106				0.395552	1.56609				0.00417262	1.31589					0.248382	1.48344						1.29225	1.63937
1.5852	0.318575				0.398189	1.56716				0.00618387	1.31599					0.250638	1.48401						1.30536	1.64131
1.58607	0.316441				0.400384	1.56717				0.00413443	1.31597					0.252802	1.48441						1.31842	1.64316
1.58639	0.318575				0.402518	1.56794				0.0019195	1.3161					0.25486	1.48487						1.32935	1.64529
1.58636	0.320588				0.404683	1.56891				0.00442721	1.3161					0.256872	1.4854						1.34078	1.64738
1.58645	0.322981				0.407472	1.56997				0.00648938	1.31641					0.259342	1.48595						1.35357	1.64932
1.58743	0.320969				0.40988	1.57013				0.00446539	1.31647					0.26207	1.48651						1.36794	1.6513
1.58793	0.318957				0.411923	1.57112				0.00245414	1.31633					0.264387	1.48705						1.37789	1.65313
1.58892	0.316914				0.414164	1.57183				0.00640027	1.31669					0.266872	1.4876						1.39008	1.65527
1.58899	0.319627				0.416298	1.57238				0.00419808	1.31669					0.269402	1.48813						1.40318	1.65737
1.58896	0.322401				0.418569	1.57248				0.00194496	1.31671					0.271627	1.48865						1.41728	1.65906
1.58897	0.324474				0.421282	1.57381				0.00424899	1.31669					0.273716	1.48911						1.42693	1.66126
1.58897	0.326517				0.423447	1.57472				0.00634936	1.31692					0.276246	1.4897						1.43833	1.66314
1.58897	0.328925				0.425611	1.57516				0.00424899	1.3169					0.278853	1.49024						1.45262	1.66534
1.58902	0.331059				0.427958	1.57534				0.00222501	1.31694					0.27684	1.49024						1.46394	1.66733
1.58902	0.333132				0.430199	1.5759				0.00452904	1.31696					0.279249	1.49038						1.47685	1.66927
1.58991	0.331059				0.432394	1.57655				0.0066294	1.31727					0.281413	1.4908						1.48911	1.67125
1.59181	0.333148				0.430382	1.57652				0.00447812	1.31738					0.283441	1.49122						1.50218	1.67336
1.592	0.335297				0.432455	1.57677				0.00240322	1.31721					0.285559	1.49165						1.5144	1.67524
1.59194	0.337431				0.43529	1.57693				0.00661667	1.31763					0.287617	1.49207						1.52562	1.67722
1.5929	0.335404				0.437561	1.57837				0.00436356	1.31759					0.289644	1.49257						1.53701	1.67925
1.59319	0.333376				0.440534	1.57855				0.00231412	1.31753					0.291657	1.49304						1.54885	1.68126
1.59324	0.335526				0.442576	1.57996				0.00447812	1.31782					0.293836	1.49344						1.56422	1.68336
1.59325	0.337538				0.444741	1.58075				0.00655303	1.3179					0.296138	1.49387						1.57531	1.6852
1.59356	0.339595				0.447408	1.58094				0.00409624	1.31794					0.298516	1.4945						1.58729	1.68718
1.59432	0.337583				0.449695	1.58215				0.00195769	1.31784					0.300543	1.49499						1.60206	1.68937
1.59486	0.335556				0.451722	1.58274				0.00452904	1.31803					0.303241	1.49543						1.61437	1.69113
1.59517	0.337919				0.449695	1.58277				0.00680762	1.31815					0.305512	1.49592						1.6237	1.69333
1.59517	0.340251				0.452317	1.58337				0.00452904	1.31815					0.307951	1.49629						1.6381	1.69522
1.59524	0.342309				0.454771	1.58335				0.00251779	1.31822					0.305878	1.49634						1.65375	1.69745
1.59625	0.344458				0.457301	1.58373				0.00502549	1.31836					0.308088	1.49641						1.66365	1.69911
1.5963	0.346516				0.455197	1.58375				0.00744409	1.31851					0.310908	1.49701						1.67332	1.70109
1.59736	0.344397				0.457255	1.58455				0.00515279	1.3187					0.312997	1.49752						1.68292	1.70332
1.59748	0.34179				0.459496	1.58455				0.00307788	1.31864					0.315161	1.49794						1.70313	1.70525
1.59744	0.343818				0.461874	1.58473				0.00650211	1.31885					0.317341	1.49829						1.71217	1.70735
1.59744	0.346318				0.459709	1.58572				0.00431264	1.31901					0.319764	1.49881						1.72182	1.70929
1.5976	0.348558				0.461798	1.58599				0.00227593	1.31889					0.321837	1.49911						1.73802	1.71137
1.59752	0.350586				0.464724	1.58613				0.00440175	1.31899					0.32388	1.49967						1.74744	1.71334
1.59797	0.35272				0.466813	1.58677				0.00650211	1.31912					0.326121	1.5001						1.76122	1.71535
1.59814	0.350586				0.468825	1.58801				0.00442721	1.3191					0.328971	1.5006						1.77254	1.71723
1.5986	0.348421				0.470882	1.58819				0.00239049	1.31935					0.331456	1.50122						1.78397	1.71918
1.59928	0.346363				0.468657	1.58922				0.00459269	1.31935					0.333635	1.5016						1.798	1.72128
1.59979	0.344321				0.470837	1.5894				0.00669305	1.31956					0.335937	1.50212						1.81014	1.72333
1.60019	0.342202				0.47291	1.5894				0.00435083	1.31948					0.337995	1.5025						1.82075	1.72535
1.60032	0.340053				0.474998	1.58954				0.00221228	1.31939					0.340159	1.50307						1.83401	1.72724
1.60036	0.343162				0.472986	1.58984				0.00446539	1.31965					0.342796	1.50363						1.84806	1.72917
1.60034	0.345449				0.475425	1.59071				0.0065403	1.31998					0.344946	1.50399						1.85659	1.73135
1.60038	0.347903				0.478184	1.59077				0.00414716	1.31967					0.347278	1.50454						1.87236	1.73325
1.60036	0.350113				0.480912	1.59092				0.00203407	1.31969					0.349625	1.50492						1.88506	1.73523
1.60032	0.352445				0.47887	1.59178				0.00445267	1.31994					0.347491	1.50487						1.89609	1.7373
1.60029	0.354671				0.481324	1.59203				0.00679489	1.32013					0.349808	1.50508						1.90834	1.73948
1.60031	0.357064				0.483534	1.59294				0.00445267	1.32021					0.351912	1.50537						1.91568	1.74134
1.60167	0.359396				0.48582	1.59289				0.00236503	1.32015					0.354015	1.50593						1.93002	1.74316
1.60165	0.361469				0.488122	1.59333				0.00446539	1.32021					0.356622	1.50621						1.94235	1.74519
1.60218	0.359365				0.486003	1.59423				0.00655303	1.32044					0.358649	1.50687						1.95795	1.74724
1.60256	0.357338				0.488076	1.59454				0.00393076	1.32036					0.361103	1.50726						1.96989	1.74916
1.60304	0.35525				0.490683	1.59451				0.00180494	1.32051					0.36313	1.50769						1.97974	1.7513
1.60313	0.357734				0.492847	1.59461				0.00440175	1.32053					0.365264	1.50802						1.98969	1.7533
1.60314	0.359914				0.49492	1.59474				0.00664213	1.32076					0.367368	1.50842						2.0037	1.75521
1.60447	0.357872				0.492786	1.59536				0.0045545	1.3208					0.36967	1.5089						2.0193	1.75738
1.60465	0.360006				0.490744	1.59581				0.00250506	1.32078					0.371727	1.50931						2.0259	1.75914
1.60468	0.362063				0.492878	1.59615				0.00627298	1.3209					0.374029	1.50969						2.04503	1.76133
1.60463	0.364091				0.495515	1.59614				0.00421081	1.32097					0.376178	1.51007						2.05253	1.76333
1.60566	0.361972				0.497557	1.59614				0.00216136	1.32095					0.378556	1.51059						2.06319	1.76515
1.60618	0.359792				0.500682	1.59632				0.00460542	1.3212					0.38066	1.51101						2.07682	1.7672
1.6064	0.357734				0.502877	1.59719				0.0066294	1.32133					0.383053	1.51146						2.08961	1.76924
1.60662	0.359747				0.504996	1.59735				0.00460542	1.32135					0.385095	1.51188						2.09855	1.7709
1.6067	0.361942				0.502969	1.59779				0.00250506	1.3213					0.387108	1.51234						2.10667	1.77175
1.60664	0.364319				0.50085	1.5982				0.00469452	1.32149					0.389287	1.51267
1.60674	0.366834				0.503609	1.59854				0.00264508	1.32151					0.391345	1.5132
1.60673	0.368953				0.506063	1.59896				0.0065403	1.32191					0.393433	1.51355
1.60672	0.371392				0.508121	1.5989				0.00443994	1.32196					0.39572	1.51401
1.6067	0.374075				0.510773	1.59931				0.0023523	1.32191					0.398342	1.51452
1.60712	0.376102				0.508654	1.59977				0.00443994	1.32196					0.400796	1.51493
1.60767	0.37409				0.506627	1.60021				0.00682034	1.32217					0.398677	1.51495
1.60834	0.372078				0.508883	1.6002				0.00475817	1.32231					0.400994	1.51507
1.60916	0.36999				0.510986	1.60018				0.00270873	1.32229					0.403006	1.51543
1.60945	0.372413				0.513867	1.6003				0.00659121	1.32244					0.400994	1.51543
1.60943	0.374471				0.515956	1.60034				0.0043381	1.32244					0.403494	1.51561
1.61008	0.372459				0.51841	1.60131				0.00227593	1.32246					0.405932	1.51598
1.61049	0.370417				0.520468	1.60154				0.00443994	1.32263					0.40828	1.5164
1.61076	0.372459				0.522571	1.60217				0.00660394	1.32288					0.410368	1.51679
1.61077	0.374746				0.520483	1.60258				0.00449085	1.32284					0.412487	1.51732
1.61074	0.37688				0.5244	1.60273				0.00236503	1.32277					0.414926	1.51767
1.61157	0.374867				0.527052	1.6033				0.00457996	1.32303					0.417441	1.5182
1.61197	0.37284				0.529461	1.60392				0.0067567	1.32324					0.419453	1.51863
1.61232	0.375188				0.527388	1.60399				0.00454177	1.32319					0.421465	1.51902
1.61262	0.372749				0.529507	1.60394				0.00241595	1.32321					0.423812	1.51944
1.61264	0.37534				0.527388	1.60431				0.00466907	1.32321					0.425824	1.5197
1.61276	0.377794				0.52536	1.6048				0.00698583	1.32344					0.423767	1.51971
1.61275	0.379898				0.527632	1.60493				0.00496184	1.32353					0.426038	1.51986
1.61273	0.381971				0.529827	1.60491				0.00289967	1.32351					0.428355	1.52034
1.61272	0.384166				0.531945	1.60496				0.00666759	1.32372					0.431129	1.52071
1.6127	0.386254				0.534476	1.60509				0.00427445	1.32368					0.429025	1.52071
1.61269	0.388281				0.536518	1.60573				0.00217409	1.32382					0.431114	1.52088
1.61356	0.386193				0.534476	1.60615				0.00449085	1.32378					0.433553	1.52138
1.61384	0.384135				0.536503	1.60639				0.00659121	1.32391					0.435687	1.52166
1.61442	0.382032				0.538546	1.60678				0.00452904	1.32408					0.438141	1.52209
1.61472	0.379989				0.536442	1.60717				0.00251779	1.32403					0.440275	1.52264
1.6149	0.382474				0.539247	1.60735				0.00464361	1.32428					0.443323	1.52325
1.61533	0.384562				0.541335	1.60752				0.00673124	1.32433					0.44657	1.5238
1.61533	0.38662				0.539231	1.60754				0.00429991	1.32435					0.448765	1.52418
1.61557	0.388662				0.541625	1.60792				0.00228866	1.32449					0.450945	1.52463
1.61573	0.38665				0.539582	1.60795				0.00461815	1.3245					0.453292	1.52512
1.61605	0.388815				0.541899	1.60811				0.00674397	1.3247					0.455731	1.52551
1.61604	0.391421				0.539857	1.60838				0.00452904	1.32468					0.457972	1.52599
1.61629	0.393479				0.542433	1.60855				0.00249233	1.32477					0.460334	1.52632
1.61656	0.391467				0.544445	1.6085				0.00461815	1.32477					0.462834	1.52682
1.61686	0.389363				0.546579	1.60855				0.00674397	1.32492					0.465044	1.52708
1.61739	0.387336				0.544414	1.60934				0.00470725	1.32504					0.467178	1.5276
1.61762	0.389363				0.546502	1.60938				0.00259416	1.32508					0.469587	1.528
1.61775	0.391482				0.548728	1.6097				0.00688399	1.3254					0.471751	1.52829
1.61773	0.393586				0.550892	1.61023				0.00461815	1.3254					0.473794	1.52858
1.61772	0.395781				0.553042	1.61054				0.0025687	1.32531					0.475913	1.52917
1.61827	0.393662				0.550984	1.61054				0.00661667	1.32552					0.478641	1.52967
1.61874	0.39165				0.553072	1.6107				0.00454177	1.32559					0.480775	1.5301
1.61908	0.393921				0.555496	1.61115				0.00250506	1.32555					0.482802	1.53038
1.61908	0.396086				0.558499	1.61229				0.00647665	1.32582					0.48483	1.53075
1.61944	0.393921				0.560892	1.61231				0.00436356	1.32594					0.48704	1.53128
1.61963	0.391726				0.558666	1.61348				0.00222501	1.32592					0.489799	1.53178
1.61977	0.389699				0.561364	1.61374				0.00466907	1.32609					0.492451	1.53224
1.62006	0.392				0.563468	1.61372				0.00685853	1.32615					0.490195	1.53226
1.62009	0.394546				0.565708	1.61416				0.00470725	1.32622					0.492482	1.53229
1.62013	0.396939				0.567797	1.6151				0.00265781	1.3262					0.495637	1.53284
1.62009	0.39947				0.569855	1.61515				0.00668032	1.32649					0.498	1.53341
1.6201	0.401741				0.571897	1.61631				0.00466907	1.32653					0.500728	1.53382
1.62012	0.403768				0.573985	1.61627				0.00264508	1.32649					0.502816	1.53423
1.62037	0.40168				0.576043	1.61752				0.00491093	1.3266					0.505225	1.53474
1.6203	0.404164				0.578147	1.6179				0.00692218	1.32685					0.507389	1.53499
1.62073	0.402152				0.580784	1.61891				0.00471998	1.32683					0.509401	1.53538
1.62129	0.400064				0.57868	1.61887				0.00264508	1.32674					0.511871	1.53569
1.62204	0.398037				0.580707	1.61912				0.00690945	1.32704					0.513959	1.53607
1.62216	0.396025				0.583192	1.62013				0.00443994	1.32712					0.516032	1.53646
1.62234	0.398113				0.585539	1.62016				0.00236503	1.32716					0.518273	1.53693
1.62236	0.40043				0.583405	1.6205				0.00456723	1.32723					0.516245	1.53693
1.62236	0.402503				0.585768	1.62093				0.00674397	1.32746					0.51844	1.53705
1.62246	0.404545				0.587917	1.62118				0.00450358	1.32735					0.521032	1.53746
1.62263	0.407182				0.590021	1.62138				0.00241595	1.32752					0.523455	1.53806
1.62309	0.40514				0.588009	1.62198				0.00461815	1.32752					0.526001	1.53837
1.62359	0.403082				0.590158	1.62215				0.00666759	1.32773					0.528333	1.53902
1.62368	0.405506				0.592231	1.62209				0.00446539	1.32777					0.530619	1.53937
1.62363	0.408005				0.594243	1.6227				0.00244141	1.32775					0.532677	1.53967
1.62409	0.405826				0.592231	1.62315				0.00471998	1.32787					0.534964	1.54019
1.62479	0.403753				0.594274	1.62314				0.00678216	1.32798					0.537707	1.54072
1.62499	0.401619				0.596712	1.62389				0.00435083	1.32811					0.535665	1.54082
1.6252	0.399591				0.594685	1.62391				0.00232684	1.32804					0.537799	1.5409
1.62537	0.402076				0.597048	1.62404				0.00519097	1.32811					0.540649	1.54117
1.62537	0.404454				0.59909	1.6243				0.00797873	1.32844					0.54292	1.54148
1.62531	0.407167				0.596972	1.62494				0.00561105	1.3285					0.540893	1.54148
1.62531	0.409225				0.599182	1.62492				0.00351068	1.32846					0.542905	1.54178
1.62536	0.411496				0.601209	1.62531				0.00696037	1.32867					0.544948	1.54212
1.62545	0.413584				0.603633	1.62556				0.00452904	1.3288					0.547722	1.54254
1.62552	0.416069				0.601529	1.62553				0.0024796	1.32867					0.54978	1.5431
1.62577	0.418233				0.599441	1.62582				0.00459269	1.32892					0.55231	1.54355
1.62619	0.416176				0.602733	1.62594				0.00694764	1.32905					0.554322	1.54381
1.6265	0.414164				0.604852	1.62632				0.0048982	1.32901					0.556806	1.54418
1.6272	0.412045				0.60281	1.62649				0.00287421	1.32892					0.559428	1.54452
1.62745	0.409987				0.604867	1.6268				0.00664213	1.32928					0.56237	1.54501
1.62777	0.41206				0.607017	1.62696				0.0043381	1.32934					0.565449	1.54549
1.62782	0.414499				0.604928	1.62743				0.00231412	1.32941					0.567797	1.5459
1.628	0.416587				0.607276	1.62775				0.0046818	1.32935					0.565754	1.54588
1.62839	0.414423				0.609318	1.62775				0.00692218	1.32968					0.567903	1.54596
1.62858	0.412365				0.60723	1.62856				0.00459269	1.32962					0.569961	1.54626
1.62886	0.410185				0.609242	1.62892				0.00255598	1.32968					0.572431	1.54666
1.62897	0.412334				0.6072	1.62897				0.00469452	1.32979					0.574625	1.54719
1.62906	0.414362				0.609242	1.62918				0.0067567	1.32991					0.576942	1.54757
1.6291	0.412304				0.611422	1.62935				0.00463088	1.32995					0.579168	1.54801
1.62907	0.415017				0.613678	1.62936				0.0025687	1.33008					0.581302	1.54836
1.62914	0.417182				0.61162	1.62998				0.00474544	1.33004					0.584076	1.54884
1.62915	0.419605				0.613784	1.63037				0.00698583	1.33021					0.586225	1.54926
1.62913	0.421755				0.615888	1.63039				0.00492366	1.33035					0.588542	1.54963
1.62912	0.423797				0.613617	1.63115				0.00288694	1.33023					0.591027	1.55002
1.6291	0.426114				0.616985	1.63128				0.00690945	1.33046					0.593039	1.55055
1.62979	0.424102				0.614928	1.63139				0.00437629	1.3306					0.595158	1.55079
1.63021	0.422029				0.617275	1.63175				0.0023523	1.33054					0.59749	1.55125
1.63041	0.419849				0.619302	1.63215				0.00457996	1.33065					0.599639	1.55178
1.63037	0.422059				0.62136	1.63233				0.00249233	1.33092					0.601834	1.55216
1.63058	0.420002				0.623494	1.63316				0.00486001	1.33107					0.603938	1.55259
1.63064	0.4177				0.621482	1.63377				0.00265781	1.33115					0.606072	1.55302
1.63074	0.420337				0.623631	1.63398				0.00466907	1.33126					0.608206	1.5533
1.63075	0.422349				0.621604	1.63418				0.00698583	1.33147					0.606194	1.55334
1.63158	0.420276				0.623784	1.6344				0.00494911	1.33142					0.608693	1.55347
1.6319	0.418157				0.626299	1.63458				0.00288694	1.33149					0.610797	1.55383
1.63225	0.420215				0.629043	1.6347				0.00702402	1.33187					0.613571	1.55428
1.63225	0.422288				0.627015	1.63478				0.00478363	1.33178					0.611513	1.55433
1.63235	0.424788				0.624973	1.63521				0.00270873	1.3318					0.613556	1.55441
1.63234	0.427044				0.627183	1.63536				0.00488547	1.33199					0.611483	1.55437
1.63231	0.429285				0.625171	1.63556				0.00708766	1.3321					0.613937	1.55451
1.63231	0.43148				0.627747	1.63569				0.00501276	1.33205					0.616559	1.5549
1.63242	0.433598				0.629774	1.6357				0.00300151	1.33212					0.618845	1.55531
1.63282	0.430961				0.631817	1.63569				0.00706221	1.33239					0.622351	1.55589
1.633	0.43308				0.634347	1.63592				0.00505095	1.33237					0.620217	1.55588
1.63322	0.430931				0.632289	1.63595				0.00301424	1.33239					0.622336	1.55608
1.63334	0.428812				0.634561	1.63649				0.00678216	1.3325					0.624729	1.5564
1.63359	0.426739				0.632548	1.63657				0.00454177	1.3327					0.622641	1.55636
1.63372	0.424544				0.630506	1.63719				0.00244141	1.33264					0.625217	1.55672
1.63401	0.422273				0.632548	1.63735				0.0047709	1.33287					0.627854	1.55712
1.63401	0.424788				0.634606	1.63735				0.00708766	1.333					0.630552	1.5574
1.63418	0.422776				0.636694	1.63755				0.00507641	1.33306					0.633433	1.55777
1.63445	0.425443				0.634667	1.6377				0.00302697	1.33302					0.635658	1.55807
1.63451	0.427943				0.636679	1.6382				0.00519097	1.33312					0.638295	1.55841
1.63453	0.430245				0.638722	1.63832				0.00760957	1.33336					0.6361	1.5585
1.63453	0.432714				0.636466	1.6383				0.00548375	1.33336					0.638219	1.5586
1.63453	0.435382				0.638585	1.63913				0.0034725	1.33331					0.64046	1.55888
1.63453	0.437775				0.636481	1.63913				0.00702402	1.33369					0.642487	1.55938
1.63498	0.439833				0.638661	1.6399				0.00491093	1.33365					0.644575	1.55975
1.63499	0.442134				0.636588	1.64015				0.00284875	1.33361					0.646679	1.56016
1.6355	0.440092				0.638752	1.64037				0.00711312	1.33399					0.648721	1.5605
1.63622	0.43808				0.640947	1.64033				0.00500003	1.33405					0.650947	1.56064
1.63635	0.435885				0.643005	1.64052				0.00292513	1.33401					0.654254	1.56108
1.63663	0.433842				0.640978	1.64051				0.00690945	1.33424					0.652227	1.56109
1.63679	0.431754				0.643112	1.64091				0.00460542	1.33424					0.654468	1.56126
1.63683	0.43404				0.645352	1.64233				0.00259416	1.33426					0.65648	1.56168
1.63684	0.436449				0.647654	1.64249				0.00487274	1.33451					0.658507	1.56197
1.63724	0.43433				0.645612	1.64253				0.00704948	1.33462					0.660534	1.56226
1.63755	0.432303				0.643554	1.64297				0.00491093	1.33453					0.662928	1.56277
1.63766	0.434437				0.645703	1.64294				0.00283602	1.33453					0.665229	1.56318
1.63771	0.436815				0.647837	1.64291				0.00484728	1.3347					0.667394	1.56355
1.63784	0.439055				0.649849	1.64312				0.00710039	1.33489					0.665351	1.56358
1.6378	0.441159				0.652044	1.64313				0.00501276	1.33489					0.667363	1.56366
1.63795	0.443384				0.654102	1.64333				0.00292513	1.33483					0.670168	1.56405
1.63792	0.445427				0.656327	1.64367				0.00698583	1.33524					0.668125	1.56411
1.63848	0.443399				0.658644	1.64391				0.00465634	1.33518					0.670229	1.56426
1.6387	0.441387				0.656571	1.64415				0.00260689	1.33516					0.672454	1.56444
1.63894	0.438872				0.65866	1.64455				0.00494911	1.33539					0.674665	1.56508
1.63899	0.4409				0.656617	1.64474				0.00699856	1.33537					0.676738	1.56539
1.63916	0.438263				0.658736	1.64495				0.00496184	1.3356					0.678994	1.56543
1.63916	0.440305				0.6609	1.64503				0.00293786	1.33539					0.676951	1.56545
1.63918	0.442454				0.658797	1.64515				0.00678216	1.33579					0.67939	1.56577
1.63914	0.44532				0.661083	1.6455				0.00456723	1.33583					0.681448	1.56619
1.63917	0.447469				0.663476	1.64597				0.00253052	1.33583					0.683536	1.56649
1.63912	0.449664				0.665641	1.64609				0.00502549	1.33592					0.6857	1.56695
1.63921	0.451905				0.667958	1.6463				0.00736771	1.33615					0.687926	1.56742
1.63956	0.449878				0.665946	1.64627				0.00496184	1.33606					0.690822	1.56784
1.63988	0.447759				0.668247	1.64678				0.00287421	1.33613					0.688795	1.56787
1.63994	0.445564				0.670473	1.64677				0.0048982	1.33623					0.69134	1.56805
1.64029	0.443552				0.668461	1.6469				0.00708766	1.33644					0.69352	1.56833
1.64039	0.441372				0.671601	1.64733				0.00492366	1.33646					0.695624	1.56873
1.64048	0.443384				0.674131	1.64771				0.00287421	1.33638					0.697636	1.56907
1.64067	0.445579				0.672058	1.64813				0.00694764	1.33674					0.700364	1.56953
1.64076	0.447622				0.674207	1.64837				0.00492366	1.33688					0.702864	1.56987
1.64094	0.445472				0.676235	1.64852				0.0029124	1.33661					0.704937	1.57018
1.64092	0.447652				0.674192	1.64854				0.0071895	1.33703					0.707101	1.57045
1.64103	0.450518				0.67215	1.64872				0.00488547	1.33703					0.709205	1.57086
1.641	0.452652				0.674344	1.64891				0.00283602	1.33707					0.711491	1.57116
1.641	0.454771				0.676372	1.64931				0.00505095	1.33714					0.713717	1.57158
1.64098	0.456996				0.678414	1.64954				0.00711312	1.33726					0.715759	1.57186
1.641	0.459191				0.680564	1.64951				0.00494911	1.33743					0.717924	1.57249
1.64101	0.461218				0.678506	1.64969				0.00292513	1.3373					0.719997	1.5729
1.64137	0.459206				0.680533	1.65006				0.00510187	1.33753					0.722116	1.57317
1.64155	0.457194				0.68285	1.65029				0.00721496	1.33772					0.724158	1.57355
1.64196	0.455045				0.680746	1.65047				0.00492366	1.33757					0.726186	1.57377
1.64197	0.452987				0.682865	1.65075				0.00283602	1.33764					0.728792	1.57406
1.64208	0.455304				0.685258	1.65084				0.00501276	1.33772					0.731261	1.57434
1.64218	0.45317				0.683216	1.65097				0.00729134	1.33799					0.73367	1.57502
1.64226	0.455304				0.685335	1.6513				0.0052037	1.33804					0.735773	1.57529
1.64231	0.453079				0.687758	1.65148				0.00316699	1.33797					0.737785	1.5758
1.64225	0.455106				0.685746	1.65152				0.00566196	1.33806					0.735758	1.57582
1.64235	0.452347				0.683704	1.65172				0.00850063	1.33825					0.737846	1.57585
1.64226	0.454359				0.685929	1.65199				0.00629844	1.33842					0.740163	1.576
1.64238	0.452271				0.688292	1.65204				0.00419808	1.33825					0.742831	1.57649
1.64252	0.450198				0.686264	1.65216				0.00724042	1.33877					0.744858	1.57689
1.64269	0.452591				0.689206	1.65256				0.00522916	1.33865					0.747297	1.57715
1.64278	0.450472				0.687179	1.65254				0.00320518	1.33862					0.74527	1.57715
1.64288	0.452591				0.690029	1.65271				0.00521643	1.33873					0.747327	1.57746
1.64294	0.450533				0.692133	1.6529				0.00726588	1.33896					0.749568	1.57788
1.64305	0.453155				0.694419	1.65292				0.00510187	1.339					0.752327	1.57827
1.64301	0.455213				0.692346	1.65331				0.00295059	1.3389					0.754674	1.57878
1.64302	0.45727				0.694404	1.65335				0.0052037	1.33904					0.756702	1.57919
1.64336	0.455258				0.696538	1.65352				0.00746955	1.33923					0.758805	1.57941
1.64364	0.457347				0.694511	1.65373				0.00526735	1.33928					0.756763	1.5794
1.64377	0.455319				0.696919	1.65411				0.00309061	1.33915					0.759263	1.57955
1.64405	0.453216				0.699007	1.65479				0.00748228	1.33955					0.76193	1.57996
1.6444	0.45067				0.701126	1.65475				0.00522916	1.33957					0.764582	1.58053
1.64455	0.453124				0.699099	1.655				0.00320518	1.33946					0.766975	1.58079
1.64455	0.455243				0.701202	1.65535				0.00730406	1.33989					0.764704	1.58078
1.64452	0.457377				0.703504	1.65535				0.00514006	1.33988					0.766793	1.58084
1.64449	0.459526				0.701385	1.65578				0.00303969	1.33986					0.768957	1.58119
1.64455	0.461752				0.703474	1.6559				0.0051146	1.33995					0.771137	1.58152
1.64458	0.463901				0.705486	1.65597				0.00293786	1.34024					0.774399	1.58163
1.64472	0.466005				0.707726	1.65616				0.00510187	1.34035					0.776411	1.58208
1.64514	0.463627				0.705486	1.65653				0.00736771	1.34043					0.778438	1.58256
1.64535	0.461615				0.707543	1.65673				0.00510187	1.34045					0.780664	1.58285
1.64579	0.459344				0.709677	1.65668				0.00300151	1.34051					0.782676	1.58308
1.64571	0.461371				0.707635	1.65714				0.00508914	1.34049					0.784932	1.58354
1.64585	0.459313				0.709708	1.65734				0.00302697	1.34066					0.787081	1.58405
1.64606	0.45721				0.711918	1.65748				0.00521643	1.34085					0.789459	1.58423
1.64628	0.455076				0.714113	1.65809				0.00759684	1.34114					0.787325	1.58425
1.64647	0.457652				0.712055	1.65853				0.005331	1.34104					0.789626	1.58442
1.64648	0.460654				0.714128	1.6587				0.00328155	1.34102					0.791898	1.58494
1.64648	0.46288				0.716201	1.65872				0.00538192	1.34115					0.79455	1.58527
1.64675	0.464922				0.714174	1.65891				0.00329428	1.3414					0.79673	1.58563
1.64734	0.467072				0.716186	1.65908				0.00534373	1.34142					0.798894	1.5859
1.64758	0.465029				0.718274	1.65935				0.00752047	1.34165					0.801562	1.58652
1.64773	0.461737				0.720591	1.65929				0.00517824	1.34173					0.799519	1.58652
1.64774	0.464084				0.718549	1.65946				0.00316699	1.34165					0.801851	1.58673
1.64772	0.466873				0.716476	1.65976				0.00530554	1.3418					0.804077	1.58712
1.64778	0.469053				0.71861	1.65993				0.00757138	1.34201					0.807354	1.58754
1.64796	0.466904				0.720957	1.65992				0.00544556	1.3419					0.809854	1.58806
1.64816	0.464846				0.71893	1.66037				0.00339612	1.34201					0.812613	1.58854
1.64836	0.462727				0.72111	1.66049				0.00550921	1.34219					0.810509	1.58855
1.64836	0.464816				0.723244	1.66054				0.00348523	1.34224					0.812582	1.58869
1.64846	0.466904				0.725271	1.66069				0.00746955	1.34257					0.815311	1.58915
1.64844	0.464831				0.723167	1.66094				0.00543283	1.34257					0.817749	1.58975
1.64868	0.462819				0.725332	1.66114				0.00333247	1.34253					0.820783	1.59004
1.64874	0.465075				0.723244	1.66114				0.00743136	1.34284					0.823328	1.59035
1.64877	0.467361				0.721232	1.66132				0.00507641	1.34295					0.825813	1.59082
1.64874	0.469526				0.723762	1.66188				0.00302697	1.34291					0.827947	1.59105
1.6489	0.467514				0.725804	1.66196				0.00529281	1.34299					0.830066	1.59127
1.64927	0.465456				0.727847	1.66189				0.00324337	1.34312					0.832215	1.59176
1.64938	0.463276				0.72582	1.66214				0.00531827	1.34327					0.834334	1.592
1.64956	0.461249				0.728015	1.66235				0.00328155	1.34347					0.83726	1.59223
1.64967	0.459145				0.73024	1.66229				0.00529281	1.3436					0.835233	1.59228
1.64974	0.461645				0.732344	1.66245				0.00752047	1.34371					0.837276	1.59246
1.64997	0.463932				0.730316	1.66251				0.00544556	1.34381					0.83944	1.59293
1.64994	0.465944				0.728213	1.66271				0.00339612	1.34389					0.841925	1.59333
1.64993	0.468169				0.730301	1.66276				0.00760957	1.34413					0.844455	1.59395
1.65017	0.47041				0.732892	1.66288				0.00530554	1.34417					0.846513	1.59442
1.65009	0.472788				0.730591	1.66288				0.00323064	1.3441					0.849119	1.59456
1.65031	0.475013				0.73335	1.6633				0.00540737	1.34417					0.851604	1.59503
1.65032	0.4773				0.735636	1.66386				0.00338339	1.3444					0.849562	1.59512
1.65085	0.475211				0.733502	1.66394				0.00767322	1.34471					0.851787	1.59523
1.65105	0.473169				0.731475	1.66412				0.0056365	1.34471					0.854119	1.59546
1.65127	0.471081				0.733594	1.66432				0.0034725	1.34471					0.852107	1.59545
1.65137	0.469053				0.736124	1.66431				0.00559832	1.34482					0.854195	1.5956
1.6516	0.466828				0.73838	1.66473				0.00767322	1.34494					0.856512	1.59594
1.65171	0.464694				0.740605	1.66491				0.00548375	1.34518					0.859469	1.59625
1.65175	0.466858				0.742724	1.66532				0.00328155	1.34505					0.861908	1.59658
1.65173	0.469008				0.740575	1.66555				0.00536919	1.34518					0.864164	1.597
1.65177	0.471538				0.742648	1.6657				0.00792781	1.34534					0.866176	1.5975
1.65175	0.473931				0.744965	1.66575				0.00552194	1.34536					0.86927	1.59776
1.65205	0.476126				0.747282	1.66574				0.00351068	1.34532					0.867182	1.59776
1.65212	0.478626				0.750361	1.66586				0.00729134	1.34564					0.869331	1.59793
1.65229	0.476598				0.752678	1.6661				0.00514006	1.3457					0.867289	1.598
1.6524	0.474556				0.75065	1.66672				0.0031288	1.34564					0.869408	1.59815
1.65245	0.47701				0.752662	1.66692				0.00539465	1.34572					0.871633	1.59852
1.65251	0.474983				0.754812	1.66775				0.0076223	1.34587					0.874255	1.5989
1.65263	0.472925				0.756869	1.66855				0.00545829	1.34604					0.876282	1.59925
1.65276	0.470852				0.754842	1.66849				0.00343431	1.34585					0.878416	1.59963
1.65299	0.472986				0.757037	1.66854				0.00568742	1.34602					0.880535	1.59997
1.65312	0.474998				0.759232	1.66971				0.00365071	1.34612					0.884224	1.60047
1.65316	0.472757				0.756839	1.66994				0.00766049	1.34652					0.886586	1.60072
1.65317	0.475013				0.758882	1.6699				0.00562378	1.34644					0.888781	1.60096
1.65311	0.477498				0.76097	1.67014				0.00361252	1.3465					0.886693	1.60093
1.65308	0.479586				0.764171	1.67029				0.00562378	1.34665					0.888842	1.60101
1.65302	0.48169				0.762022	1.67033				0.00773687	1.34679					0.890976	1.60127
1.65333	0.479266				0.764628	1.67068				0.00559832	1.3469					0.893095	1.60136
1.65334	0.477208				0.766762	1.6709				0.00358706	1.34671					0.895336	1.60191
1.65342	0.47951				0.764598	1.67094				0.00581472	1.34696					0.897622	1.60258
1.65353	0.482147				0.766808	1.67127				0.00788962	1.34717					0.899741	1.60276
1.65363	0.48012				0.76478	1.67133				0.00581472	1.34713					0.901982	1.60334
1.65388	0.478016				0.766854	1.6719				0.00371436	1.34711					0.904024	1.60383
1.6541	0.475745				0.764811	1.67193				0.00582745	1.34725					0.906905	1.60416
1.65408	0.477894				0.767372	1.67214				0.003778	1.34736					0.909192	1.60486
1.65419	0.475821				0.765268	1.67213				0.0077496	1.34772					0.911524	1.60496
1.65428	0.473809				0.767326	1.67232				0.00566196	1.34774					0.913612	1.60516
1.65442	0.47166				0.765162	1.67231				0.00365071	1.34782					0.9116	1.60511
1.6545	0.469648				0.767204	1.67234				0.00613295	1.34786					0.913734	1.60526
1.6545	0.471904				0.76943	1.67253				0.00898435	1.34807					0.911722	1.60527
1.65443	0.474358				0.771747	1.67295				0.00631117	1.34814					0.914267	1.60548
1.65443	0.476385				0.774094	1.67288				0.00423626	1.34807					0.916341	1.60574
1.65459	0.478473				0.77196	1.67293				0.0080551	1.34839					0.918536	1.60599
1.65487	0.48076				0.774094	1.67312				0.0059802	1.34845					0.920715	1.60621
1.65484	0.482818				0.776289	1.67328				0.00387984	1.34835					0.922834	1.60694
1.65489	0.484906				0.774048	1.67352				0.00782597	1.34868					0.920609	1.60693
1.65513	0.486918				0.776548	1.67406				0.00572561	1.34883					0.923871	1.60717
1.65511	0.489189				0.778865	1.67407				0.00366344	1.34885					0.921828	1.60716
1.6552	0.491704				0.776853	1.67406				0.00601839	1.34887					0.924023	1.60735
1.65531	0.493762				0.774795	1.67432				0.0080551	1.3491					0.926065	1.60755
1.6555	0.491704				0.776929	1.67432				0.00585291	1.34902					0.928215	1.60797
1.65597	0.489692				0.774841	1.67475				0.00379073	1.34912					0.93076	1.60822
1.65625	0.48765				0.777188	1.67473				0.00590382	1.34916					0.932833	1.60884
1.65635	0.489723				0.775176	1.67509				0.00801691	1.34935					0.935303	1.60909
1.65629	0.491948				0.777463	1.67511				0.00580199	1.34935					0.93762	1.60944
1.65672	0.48986				0.779658	1.67524				0.00379073	1.3494					0.940272	1.6098
1.65678	0.487832				0.777447	1.67532				0.00802964	1.34961					0.94265	1.61012
1.65697	0.485698				0.775435	1.67554				0.0056365	1.34963					0.945363	1.61024
1.65716	0.48361				0.777447	1.67556				0.00361252	1.34975					0.943168	1.61023
1.65732	0.481598				0.779475	1.6755				0.00605658	1.34979					0.946018	1.61041
1.6576	0.479479				0.781517	1.6755				0.00404532	1.35					0.948335	1.61061
1.65767	0.477391				0.783529	1.67588				0.00606931	1.35013					0.951567	1.61103
1.65772	0.479571				0.78638	1.6761				0.00815694	1.35026					0.949463	1.61104
1.6578	0.481583				0.784322	1.67631				0.00599293	1.35034					0.95178	1.61134
1.65829	0.47951				0.786456	1.67652				0.00394349	1.35028					0.954295	1.61191
1.65839	0.477345				0.788651	1.67651				0.00785143	1.35059					0.956643	1.61243
1.65836	0.480211				0.786639	1.67651				0.00575107	1.35066					0.958655	1.61272
1.65834	0.483031				0.784551	1.67673				0.00367617	1.35059					0.960667	1.61303
1.65828	0.485134				0.786624	1.67688				0.00585291	1.35063					0.963456	1.61333
1.65829	0.487329				0.78449	1.67712				0.00790235	1.35072					0.966032	1.61383
1.65832	0.489814				0.786547	1.67713				0.0057638	1.35089					0.968044	1.61412
1.65834	0.491902				0.78449	1.6773				0.00366344	1.35084					0.970392	1.61485
1.65826	0.494189				0.786898	1.6775				0.00594201	1.35091					0.973532	1.61521
1.65823	0.496308				0.788956	1.67746				0.00813148	1.35122					0.976565	1.6159
1.65853	0.49425				0.786928	1.67756				0.00589109	1.35127					0.974507	1.61593
1.65874	0.49204				0.784825	1.6775				0.00384165	1.3512					0.977343	1.61613
1.65894	0.490012				0.786837	1.67771				0.00622206	1.35116					0.975209	1.61613
1.65928	0.487909				0.789383	1.67769				0.00829696	1.35158					0.977373	1.61626
1.65935	0.490058				0.79144	1.67771				0.00622206	1.3515					0.979736	1.61649
1.65931	0.492222				0.793513	1.6779				0.00404532	1.35141					0.981778	1.61669
1.65956	0.490027				0.791501	1.67789				0.00822059	1.35181					0.984156	1.61715
1.65982	0.487985				0.789276	1.67809				0.00596747	1.35189					0.986168	1.6175
1.65985	0.490226				0.791669	1.67827				0.0039053	1.35173					0.988241	1.61775
1.65984	0.492847				0.789611	1.67853				0.00612022	1.35192					0.986199	1.6178
1.65984	0.494905				0.791959	1.67847				0.00825877	1.35217					0.988272	1.61784
1.66009	0.492817				0.794138	1.67869				0.0061075	1.35217					0.99033	1.618
1.66025	0.490713				0.792126	1.67875				0.00396895	1.35208					0.988195	1.61817
1.66056	0.488701				0.794169	1.67898				0.00813148	1.35238					0.990467	1.6183
1.66067	0.490912				0.796288	1.67892				0.00599293	1.3524					0.992753	1.61843
1.66067	0.492954				0.794077	1.67907				0.00394349	1.3524					0.99065	1.61845
1.66076	0.495012				0.79205	1.67926				0.00836061	1.35267					0.992723	1.61855
1.6607	0.497192				0.7892	1.67953				0.00623479	1.35276					0.995314	1.61886
1.66102	0.49518				0.791364	1.67955				0.00421081	1.35271					0.997326	1.61903
1.66118	0.49271				0.793544	1.67949				0.00671851	1.35286					0.999506	1.6192
1.66114	0.494722				0.795617	1.67949				0.00902254	1.35294					1.00199	1.61942
1.66113	0.496811				0.797858	1.67987				0.00665486	1.35317					0.999948	1.61945
1.66112	0.499082				0.800053	1.68024				0.00454177	1.35301					1.00223	1.61949
1.66117	0.501231				0.79801	1.68031				0.00842426	1.35338					1.00435	1.6198
1.66148	0.498091				0.800175	1.68046				0.0061966	1.35334					1.00641	1.6203
1.66145	0.500118				0.798086	1.68075				0.0041217	1.35336					1.00848	1.62081
1.66153	0.497984				0.800266	1.6807				0.00634936	1.35355					1.01124	1.62109
1.66175	0.495972				0.798056	1.68095				0.00431264	1.35366					1.01332	1.62151
1.66198	0.493884				0.80054	1.68112				0.00824605	1.35399					1.01545	1.62194
1.66216	0.491811				0.798467	1.68134				0.00600566	1.35399					1.01777	1.62228
1.66236	0.489753				0.796059	1.68131				0.00386711	1.35399					1.01572	1.62234
1.6624	0.492207				0.798147	1.68131				0.00651484	1.35414					1.01775	1.62242
1.66245	0.494402				0.802156	1.68152				0.00449085	1.35431					1.01985	1.62271
1.66241	0.496948				0.804397	1.68173				0.00837334	1.3546					1.02197	1.62307
1.66241	0.49899				0.806683	1.68212				0.00626025	1.35469					1.02414	1.6236
1.66246	0.501002				0.809671	1.68252				0.00424899	1.35464					1.02646	1.62405
1.66245	0.503014				0.807659	1.68259				0.00637481	1.35471					1.02856	1.62453
1.66269	0.505103				0.805494	1.68273				0.0083988	1.35473					1.03171	1.62469
1.66269	0.507298				0.807522	1.68274				0.00626025	1.3549					1.03411	1.62509
1.66282	0.509554				0.809671	1.68288				0.00408351	1.35494					1.03636	1.62552
1.66311	0.507526				0.811683	1.68313				0.00626025	1.355					1.03842	1.6258
1.66357	0.505423				0.80961	1.68311				0.00836061	1.35527					1.04048	1.62603
1.66364	0.503411				0.807293	1.68332				0.00633663	1.35517					1.04275	1.62625
1.66379	0.501246				0.80932	1.68353				0.00417262	1.3553					1.04487	1.62654
1.66389	0.503365				0.811729	1.68354				0.00800419	1.35551					1.04728	1.62715
1.66386	0.505408				0.813756	1.68364				0.00564923	1.35559					1.04958	1.62753
1.66383	0.507526				0.811729	1.68367				0.00865339	1.35576					1.05164	1.62782
1.664	0.50966				0.813817	1.68393				0.00633663	1.35574					1.05403	1.62806
1.66402	0.511825				0.815981	1.68389				0.00417262	1.35588					1.05186	1.62803
1.66425	0.509676				0.813954	1.68387				0.00634936	1.35593					1.0544	1.62849
1.66436	0.507496				0.811835	1.68409				0.00426172	1.35611					1.0565	1.62882
1.66445	0.505377				0.814015	1.68415				0.00631117	1.35609					1.05446	1.62895
1.66472	0.503213				0.816088	1.68405				0.00856428	1.35643					1.05661	1.62916
1.66478	0.50114				0.813847	1.6845				0.00628571	1.35639					1.05964	1.62933
1.66492	0.499066				0.816164	1.68452				0.00427445	1.35641					1.05761	1.62939
1.66498	0.496978				0.814	1.68473				0.00648938	1.3566					1.05973	1.62943
1.6651	0.49489				0.811942	1.68497				0.00869158	1.35674					1.06189	1.62957
1.66512	0.497847				0.81435	1.6849				0.00652757	1.35672					1.06488	1.62987
1.66512	0.500636				0.816561	1.68536				0.00450358	1.35674					1.06282	1.62995
1.66512	0.502877				0.818847	1.6853				0.00852609	1.35704					1.06514	1.63019
1.66514	0.504981				0.816744	1.68557				0.00620933	1.357					1.06287	1.63015
1.66515	0.507115				0.818954	1.68549				0.0041217	1.35704					1.06578	1.63045
1.66535	0.509127				0.821591	1.68564				0.006413	1.35712					1.0685	1.6308
1.66545	0.511169				0.819472	1.68576				0.00855155	1.35737					1.07066	1.63116
1.6654	0.513456				0.817307	1.68572				0.00626025	1.3574					1.06837	1.63115
1.66543	0.515636				0.815143	1.68595				0.00410897	1.35735					1.07054	1.63144
1.66541	0.513181				0.817658	1.68608				0.00664213	1.3574					1.07275	1.63188
1.66539	0.516565				0.820082	1.68609				0.00874249	1.35769					1.07479	1.63215
1.66543	0.518638				0.822353	1.6863				0.00669305	1.35758					1.07731	1.63222
1.66556	0.51655				0.8247	1.68645				0.00460542	1.35775					1.07958	1.63242
1.66575	0.514538				0.822429	1.68646				0.0071895	1.35781					1.08209	1.63272
1.66595	0.512495				0.820402	1.68672				0.00976085	1.35794					1.08426	1.6331
1.66603	0.510468				0.822414	1.68671				0.00739317	1.35803					1.08644	1.63311
1.66613	0.508426				0.824533	1.68692				0.00530554	1.35798					1.08875	1.63328
1.66619	0.506414				0.822444	1.68694				0.00876795	1.35828					1.09083	1.63344
1.66629	0.504402				0.820188	1.68708				0.00669305	1.35826					1.09302	1.63389
1.66647	0.502374				0.818176	1.68713				0.0045545	1.35838					1.09528	1.63454
1.66666	0.500194				0.82121	1.6873				0.00665486	1.35849					1.09735	1.63494
1.66691	0.498182				0.823389	1.68771				0.00879341	1.35857					1.09999	1.6352
1.66696	0.500636				0.825737	1.6877				0.00629844	1.35861					1.10226	1.63571
1.66697	0.502771				0.827795	1.68772				0.00424899	1.35863					1.10433	1.63643
1.66706	0.500576				0.82563	1.68767				0.00669305	1.35876					1.10666	1.63674
1.66714	0.502816				0.827962	1.68792				0.00880614	1.35895					1.1093	1.63693
1.66712	0.505042				0.82999	1.6881				0.00651484	1.35887					1.11143	1.63768
1.66713	0.507481				0.827932	1.68808				0.00445267	1.35895					1.11371	1.63812
1.66716	0.509615				0.825904	1.68832				0.0067567	1.35905					1.11585	1.63857
1.66714	0.511825				0.828115	1.68832				0.00892071	1.35933					1.11355	1.63855
1.66714	0.513928				0.825965	1.68848				0.0067567	1.35926					1.11573	1.63864
1.66719	0.516017				0.828435	1.68872				0.00463088	1.35914					1.11781	1.63892
1.66741	0.513791				0.830584	1.68872				0.00884433	1.35947					1.11578	1.63893
1.66773	0.511749				0.832703	1.68868				0.00665486	1.35952					1.1179	1.63906
1.66819	0.50966				0.83066	1.68888				0.00461815	1.35949					1.11997	1.63944
1.66821	0.511931				0.828602	1.68894				0.00880614	1.35983					1.12201	1.63963
1.66824	0.514401				0.830645	1.68914				0.0067567	1.35989					1.12406	1.63989
1.66823	0.51655				0.833343	1.68947				0.00457996	1.35991					1.12616	1.64011
1.66835	0.514492				0.831179	1.6895				0.0088316	1.36013					1.12895	1.64043
1.6684	0.516687				0.833633	1.68967				0.0067567	1.36021					1.13123	1.64058
1.66849	0.518745				0.835736	1.68969				0.00471998	1.36012					1.12916	1.64065
1.66855	0.516428				0.833572	1.68968				0.00855155	1.36038					1.13123	1.64067
1.66864	0.514355				0.835614	1.6901				0.00648938	1.36044					1.13358	1.64086
1.66885	0.512343				0.833495	1.69014				0.00442721	1.36038					1.13567	1.64119
1.66888	0.514873				0.831285	1.69029				0.00669305	1.36052					1.1377	1.64152
1.66887	0.516931				0.833572	1.69033				0.00892071	1.36071					1.14041	1.64224
1.66892	0.519111				0.836178	1.69033				0.00674397	1.36075					1.14251	1.64231
1.66908	0.517053				0.838724	1.69042				0.00473271	1.36071					1.14564	1.64304
1.66932	0.514965				0.836635	1.6905				0.00886979	1.36105					1.14358	1.643
1.66941	0.512953				0.834532	1.69077				0.0066294	1.36107					1.14581	1.64312
1.66939	0.510925				0.836925	1.69067				0.0045545	1.36111					1.14785	1.64334
1.66961	0.508761				0.83944	1.69085				0.0068458	1.36111					1.14561	1.64345
1.66983	0.506581				0.837169	1.69092				0.00902254	1.3614					1.14806	1.64374
1.66989	0.508822				0.839273	1.69116				0.00688399	1.36141					1.15012	1.64392
1.66983	0.511368				0.83723	1.69114				0.00487274	1.3613					1.15215	1.64446
1.6698	0.513623				0.839867	1.69151				0.0088316	1.36159					1.15421	1.64452
1.66985	0.515636				0.837794	1.69152				0.00680762	1.36174					1.15687	1.64462
1.6699	0.517678				0.839821	1.69171				0.00463088	1.36178					1.15483	1.64462
1.67032	0.515666				0.837779	1.69192				0.00893344	1.36189					1.15764	1.64486
1.67041	0.517861				0.840019	1.69192				0.0067567	1.36199					1.15978	1.64535
1.67056	0.520178				0.842443	1.69189				0.00463088	1.36203					1.16192	1.64549
1.6705	0.522266				0.8404	1.69211				0.00665486	1.3621					1.15975	1.64551
1.67052	0.524537				0.842809	1.69237				0.00898435	1.36222					1.16177	1.64565
1.67096	0.52248				0.840766	1.69255				0.00683307	1.36216					1.16382	1.64603
1.67104	0.520468				0.843236	1.69273				0.00480909	1.36225					1.16625	1.64627
1.67121	0.51844				0.845507	1.69289				0.0089589	1.36266					1.16882	1.64671
1.67124	0.516352				0.843419	1.69309				0.00685853	1.36271					1.17177	1.64677
1.67135	0.514309				0.8413	1.6931				0.00484728	1.3626					1.17387	1.6468
1.67151	0.512191				0.844714	1.6933				0.00693491	1.36273					1.17651	1.6471
1.67164	0.510041				0.847092	1.69328				0.00951899	1.36294					1.17878	1.64738
1.67179	0.512236				0.849135	1.69345				0.00724042	1.36304					1.18091	1.64791
1.67173	0.514538				0.85133	1.69345				0.00522916	1.36279					1.17876	1.64792
1.67171	0.517267				0.849318	1.69388				0.00899708	1.36311					1.181	1.64822
1.67176	0.51937				0.851848	1.69393				0.00688399	1.36323					1.18314	1.64864
1.67176	0.521504				0.849805	1.69451				0.00479636	1.36329					1.18544	1.649
1.67173	0.523714				0.847793	1.69479				0.00710039	1.36329					1.18337	1.64901
1.67174	0.525803				0.850019	1.69471				0.00506368	1.36359					1.18582	1.64915
1.67179	0.527891				0.852244	1.69469				0.00897162	1.36384					1.18855	1.6497
1.67191	0.525848				0.854393	1.69467				0.00688399	1.36378					1.19106	1.65026
1.67203	0.527937				0.856527	1.69493				0.00469452	1.36395					1.18896	1.65043
1.67202	0.530116				0.858631	1.69503				0.00692218	1.36403					1.19097	1.65053
1.67219	0.527921				0.860872	1.69548				0.0089589	1.36411					1.19326	1.65079
1.67242	0.52565				0.858677	1.69552				0.00688399	1.3642					1.19548	1.65114
1.67255	0.523623				0.85636	1.69579				0.00487274	1.3642					1.19775	1.65145
1.67279	0.52155				0.858448	1.69566				0.00902254	1.36441					1.19562	1.65143
1.67295	0.523638				0.856192	1.69614				0.0068458	1.36451					1.19797	1.65167
1.67299	0.525711				0.85828	1.69605				0.00482182	1.36445					1.19596	1.65177
1.67314	0.527906				0.86075	1.69624				0.00903527	1.36481					1.19798	1.65185
1.67351	0.525833				0.858738	1.69631				0.00687126	1.36483					1.20006	1.65256
1.67359	0.523638				0.860902	1.69628				0.00480909	1.36472					1.2021	1.6528
1.67368	0.521535				0.858814	1.69651				0.00689672	1.36493					1.20469	1.65332
1.67367	0.519187				0.861116	1.6965				0.00900981	1.365					1.20736	1.65361
1.67378	0.516931				0.863966	1.69667				0.00687126	1.36519					1.21063	1.65371
1.67373	0.519202				0.861878	1.69671				0.00482182	1.36508					1.21272	1.65394
1.67372	0.521931				0.864286	1.69689				0.00872977	1.36537					1.21542	1.65399
1.67371	0.524309				0.862152	1.69707				0.00671851	1.36539					1.21332	1.65413
1.67365	0.526549				0.860049	1.69712				0.00463088	1.36531					1.21544	1.65423
1.67382	0.528668				0.857945	1.69727				0.00897162	1.3656					1.21342	1.65425
1.67379	0.531168				0.860125	1.69726				0.00660394	1.36567					1.21557	1.65428
1.67379	0.533211				0.862396	1.69751				0.00452904	1.36565					1.21768	1.65471
1.67413	0.531153				0.860369	1.6975				0.00682034	1.36579					1.21977	1.65501
1.67464	0.529095				0.858357	1.69754				0.00480909	1.36598					1.22195	1.65509
1.67462	0.531366				0.860841	1.6977				0.00702402	1.36613					1.22423	1.65518
1.67471	0.533531				0.858768	1.69772				0.00500003	1.36621					1.22214	1.6553
1.67485	0.531473				0.86078	1.69791				0.00894617	1.36663					1.22417	1.65539
1.67498	0.529446				0.86299	1.69808				0.00693491	1.36657					1.2272	1.65582
1.67517	0.527418				0.865307	1.69807				0.00492366	1.36665					1.22958	1.65598
1.67541	0.529522				0.867411	1.69829				0.00878068	1.36688					1.2317	1.65639
1.67554	0.527464				0.869895	1.69872				0.00673124	1.36684					1.23447	1.65671
1.67559	0.53001				0.867761	1.6987				0.00470725	1.36695					1.23673	1.65694
1.67554	0.532692				0.869789	1.69889				0.00716404	1.36705					1.23472	1.65689
1.67564	0.534765				0.867716	1.69917				0.00505095	1.36716					1.23691	1.65715
1.67564	0.532662				0.865536	1.69914				0.00909892	1.36747					1.23486	1.65723
1.67584	0.534704				0.86764	1.69928				0.00701129	1.36754					1.23711	1.65752
1.67611	0.532662				0.865597	1.69931				0.0049873	1.36749					1.23473	1.65748
1.67635	0.530604				0.8677	1.69951				0.00755865	1.36745					1.23711	1.65761
1.67643	0.528333				0.869911	1.69951				0.0102573	1.36777					1.23508	1.6576
1.67644	0.53068				0.867883	1.69969				0.00819513	1.36791					1.23714	1.6579
1.67637	0.532906				0.865856	1.69966				0.00605658	1.36783					1.23937	1.65812
1.67637	0.535238				0.867914	1.6997				0.00941716	1.3681					1.23719	1.65819
1.67672	0.533134				0.865871	1.6999				0.00720223	1.36823					1.23937	1.65837
1.67695	0.531107				0.868661	1.70011				0.00503822	1.36812					1.24144	1.6585
1.67708	0.528836				0.866649	1.70031				0.00911165	1.36838					1.23943	1.65854
1.67716	0.526763				0.869011	1.70029				0.00702402	1.36859					1.24205	1.6586
1.67723	0.5294				0.871039	1.70048				0.0048982	1.36836					1.23995	1.65885
1.67723	0.532281				0.868813	1.70047				0.00693491	1.3685					1.24237	1.65902
1.67744	0.530177				0.86674	1.70077				0.009048	1.36877					1.24484	1.6593
1.67751	0.53257				0.869453	1.70071				0.00702402	1.36884					1.24699	1.65985
1.6776	0.53472				0.871709	1.70067				0.00501276	1.3688					1.249	1.65994
1.67761	0.532692				0.869667	1.7009				0.00903527	1.36909					1.25135	1.65999
1.67777	0.530528				0.867579	1.70099				0.00660394	1.36919					1.25389	1.66009
1.67765	0.533561				0.8702	1.70109				0.00459269	1.36907					1.25658	1.66026
1.67772	0.535588				0.872609	1.70112				0.00685853	1.3692					1.2595	1.66046
1.67782	0.53818				0.870444	1.70112				0.00918802	1.36941					1.26155	1.66095
1.67779	0.540558				0.868402	1.70134				0.00694764	1.36938					1.25915	1.661
1.67779	0.542753				0.870551	1.70128				0.00491093	1.36945					1.2615	1.66116
1.6781	0.540725				0.868371	1.7015				0.00696037	1.36953					1.26432	1.66133
1.67833	0.54289				0.870398	1.70154				0.00908619	1.3698					1.2665	1.662
1.67835	0.540329				0.872959	1.70156				0.00689672	1.36966					1.26429	1.66202
1.67831	0.542753				0.875627	1.7017				0.00487274	1.36972					1.267	1.6622
1.67856	0.540695				0.873447	1.70191				0.00690945	1.36987					1.26496	1.66222
1.67879	0.538469				0.875932	1.70192				0.00907346	1.37003					1.26731	1.66239
1.67894	0.536351				0.878066	1.70203				0.00669305	1.36993					1.26995	1.6627
1.67909	0.538637				0.876054	1.70207				0.00461815	1.36997					1.27196	1.66355
1.67935	0.53661				0.87392	1.70207				0.00668032	1.3701					1.27397	1.66374
1.67945	0.534582				0.876435	1.70223				0.00876795	1.37033					1.27603	1.6641
1.67939	0.53257				0.878691	1.70231				0.00634936	1.37022					1.27398	1.66417
1.67953	0.535207				0.876511	1.7025				0.00432537	1.37029					1.27609	1.66473
1.67953	0.537997				0.874407	1.70253				0.00702402	1.37035					1.27816	1.66521
1.67953	0.540314				0.876739	1.7027				0.009048	1.37062					1.28028	1.6654
1.6795	0.542676				0.879087	1.70272				0.00703675	1.37067					1.28237	1.66561
1.67951	0.544993				0.881206	1.70267				0.0048982	1.37062					1.28526	1.66581
1.67939	0.547569				0.879194	1.70309				0.00914984	1.37094					1.28289	1.66579
1.6795	0.549871				0.881389	1.70308				0.00708766	1.37098					1.28537	1.66586
1.67956	0.551944				0.883538	1.70312				0.00502549	1.37089					1.28767	1.66587
1.67967	0.549764				0.885687	1.70306				0.00890798	1.37117					1.28984	1.66609
1.67998	0.551868				0.888156	1.70323				0.00669305	1.37127					1.29231	1.66626
1.68036	0.549841				0.886144	1.70348				0.00465634	1.37113					1.29473	1.66649
1.68042	0.547661				0.883904	1.70371				0.00676943	1.37132					1.29272	1.66655
1.68063	0.549947				0.885961	1.70385				0.00911165	1.3715					1.29487	1.66658
1.68069	0.547447				0.888553	1.70404				0.0069731	1.3715					1.29689	1.6667
1.68066	0.54981				0.886266	1.7041				0.00480909	1.3715					1.29898	1.66709
1.68074	0.547737				0.884208	1.70431				0.00692218	1.37163					1.30128	1.66767
1.68092	0.54571				0.88648	1.70435				0.0091753	1.37186					1.30363	1.6678
1.68099	0.543667				0.888842	1.7043				0.00689672	1.37184					1.30121	1.66781
1.68105	0.541655				0.891205	1.70429				0.00487274	1.37188					1.30336	1.66793
1.68113	0.543835				0.893339	1.70427				0.00693491	1.37194					1.30543	1.66818
1.68122	0.546594				0.891327	1.70429				0.00491093	1.37207					1.30756	1.66892
1.68124	0.548941				0.889284	1.70452				0.00698583	1.37226					1.30991	1.66924
1.68116	0.551151				0.886907	1.7045				0.00934078	1.37245					1.31337	1.6699
1.68141	0.549033				0.888919	1.70469				0.00690945	1.37247					1.31118	1.6701
1.68141	0.546975				0.886663	1.70472				0.00483455	1.37251					1.31349	1.67019
1.68163	0.544902				0.884529	1.70473				0.00739317	1.3726					1.31566	1.67038
1.68178	0.542844				0.886693	1.70495				0.00981177	1.37274					1.31822	1.67081
1.68194	0.540817				0.888842	1.70493				0.00736771	1.37281					1.32031	1.67098
1.68214	0.538698				0.891266	1.7049				0.00526735	1.37276					1.3227	1.6714
1.68222	0.541472				0.893964	1.70524				0.00902254	1.37306					1.32471	1.67192
1.68227	0.543865				0.895991	1.70532				0.00687126	1.37308					1.32692	1.67189
1.6822	0.546076				0.893934	1.70572				0.00483455	1.37302					1.3293	1.67199
1.68242	0.548118				0.891891	1.70575				0.00707493	1.37321					1.33133	1.67221
1.68244	0.55013				0.893933	1.70589				0.00502549	1.37344					1.33358	1.67247
1.68256	0.552295				0.891784	1.70593				0.00913711	1.37371					1.33124	1.67263
1.68268	0.55449				0.894406	1.70608				0.00687126	1.37363					1.33334	1.67265
1.68298	0.552417				0.892302	1.70629				0.00474544	1.37373					1.33596	1.6731
1.68314	0.550328				0.894574	1.70653				0.00707493	1.37375					1.33383	1.67309
1.68323	0.552813				0.896891	1.70646				0.00916257	1.37407					1.33587	1.67311
1.68323	0.55513				0.899299	1.7065				0.00671851	1.37413					1.33788	1.67323
1.68312	0.557157				0.901433	1.70647				0.00470725	1.37407					1.33997	1.67326
1.68319	0.559276				0.899406	1.70691				0.00690945	1.37415					1.33787	1.67337
1.68338	0.55705				0.897348	1.70687				0.00912438	1.37432					1.34041	1.67381
1.6835	0.554779				0.899634	1.7071				0.00701129	1.37436					1.33836	1.67388
1.68366	0.552691				0.897592	1.70714				0.00496184	1.37426					1.34058	1.67396
1.68361	0.55045				0.899726	1.70708				0.00699856	1.3744					1.33836	1.67399
1.68388	0.548316				0.902058	1.70709				0.00900981	1.37478					1.34079	1.67418
1.68397	0.545938				0.900015	1.70727				0.00699856	1.37463					1.34291	1.6743
1.68409	0.543926				0.897912	1.70731				0.00483455	1.3747					1.34508	1.67475
1.68417	0.546106				0.895808	1.70752				0.00706221	1.37474					1.34739	1.67482
1.68431	0.544003				0.89782	1.70753				0.00501276	1.37493					1.34951	1.67489
1.68442	0.541945				0.900046	1.70772				0.00874249	1.37531					1.35171	1.67503
1.68441	0.53978				0.90247	1.70767				0.00660394	1.37522					1.34957	1.67504
1.68444	0.542402				0.904725	1.70767				0.00459269	1.37524					1.35159	1.67518
1.68444	0.544688				0.902622	1.70788				0.00713858	1.37531					1.35378	1.67546
1.68453	0.547707				0.900518	1.70812				0.00918802	1.37545					1.35588	1.67545
1.6846	0.55045				0.898384	1.70827				0.00702402	1.37547					1.35938	1.67568
1.6846	0.553667				0.90064	1.70832				0.00500003	1.37547					1.3614	1.67597
1.68458	0.556746				0.902973	1.70827				0.00885706	1.3757					1.35919	1.67629
1.68455	0.559276				0.905061	1.70827				0.00683307	1.37589					1.36162	1.6764
1.68461	0.561517				0.907256	1.70832				0.00473271	1.37577					1.36386	1.67639
1.68456	0.564748				0.905091	1.70869				0.00683307	1.37594					1.3669	1.67655
1.68455	0.567065				0.902988	1.70867				0.0091753	1.37608					1.36922	1.67694
1.68492	0.565053				0.90503	1.70888				0.00704948	1.37604					1.372	1.67751
1.68505	0.562995				0.902912	1.70889				0.00503822	1.37619					1.37422	1.67787
1.68513	0.560953				0.905396	1.70916				0.00916257	1.37648					1.37218	1.6781
1.68524	0.558758				0.907606	1.70926				0.00715131	1.37642					1.37485	1.67827
1.68532	0.556746				0.905427	1.70953				0.0051146	1.37637					1.3728	1.67837
1.68584	0.554673				0.903293	1.70946				0.00920075	1.37675					1.37504	1.67892
1.68592	0.552462				0.905823	1.70966				0.00703675	1.37677					1.37716	1.67907
1.6861	0.550267				0.907835	1.70968				0.00502549	1.37669					1.37922	1.67937
1.68616	0.548225				0.905625	1.70966				0.00922621	1.37705					1.38143	1.67998
1.68631	0.546182				0.908704	1.71005				0.00716404	1.37703					1.38414	1.68023
1.68628	0.548332				0.910731	1.71025				0.00510187	1.37711					1.38715	1.68066
1.68635	0.55077				0.912865	1.71026				0.00918802	1.37738					1.38966	1.68076
1.6863	0.553118				0.910731	1.71047				0.00717677	1.3773					1.39233	1.68079
1.68628	0.555358				0.913048	1.71067				0.00515279	1.37732					1.39439	1.68094
1.6863	0.557493				0.915456	1.71063				0.00773687	1.37749					1.3923	1.68115
1.68629	0.559535				0.913383	1.71091				0.010461	1.37774					1.39445	1.68121
1.68641	0.561639				0.915716	1.71109				0.00766049	1.37776					1.39754	1.68147
1.68637	0.563971				0.913505	1.71111				0.00557286	1.37776					1.40003	1.68149
1.68654	0.561852				0.911295	1.71136				0.00931532	1.3781					1.39792	1.68158
1.68651	0.55888				0.908932	1.71133				0.00720223	1.37812					1.39995	1.68166
1.68645	0.564108				0.911219	1.71152				0.00519097	1.37787					1.39792	1.68165
1.68648	0.566211				0.913322	1.7115				0.00931532	1.37841					1.39995	1.68207
1.68662	0.564184				0.915517	1.71148				0.00722769	1.37837					1.4026	1.68224
1.68673	0.562142				0.917651	1.71148				0.0052037	1.37835					1.40047	1.68225
1.68706	0.560053				0.915609	1.7117				0.00942989	1.37866					1.40251	1.68223
1.68714	0.558041				0.918002	1.71167				0.00732952	1.37868					1.4005	1.68264
1.68724	0.555907				0.920395	1.71163				0.00522916	1.37873					1.40277	1.68278
1.68728	0.553849				0.922697	1.71162				0.00940443	1.37904					1.40067	1.68285
1.68736	0.556197				0.920593	1.71187				0.00738044	1.37908					1.39856	1.68318
1.68735	0.558209				0.91852	1.7121				0.00530554	1.37889					1.40073	1.68324
1.68747	0.556044				0.920593	1.71206				0.00940443	1.37911					1.40277	1.68337
1.68745	0.558773				0.922605	1.71224				0.00722769	1.37932					1.4052	1.68348
1.68745	0.561014				0.920456	1.71233				0.00517824	1.37929					1.40311	1.68358
1.6874	0.563224				0.918353	1.7123				0.00956991	1.37953					1.40515	1.68364
1.68744	0.565251				0.91628	1.71254				0.00725315	1.37961					1.40294	1.6837
1.68752	0.563239				0.918658	1.71253				0.00521643	1.37967					1.40495	1.68384
1.68779	0.561166				0.920868	1.71246				0.0074059	1.37976					1.40288	1.68393
1.68797	0.559108				0.923398	1.7125				0.00950626	1.3799					1.40492	1.68417
1.68799	0.557066				0.92541	1.71272				0.00722769	1.3799					1.40693	1.68424
1.6881	0.555008				0.92323	1.71289				0.00519097	1.37986					1.40465	1.68426
1.68815	0.552904				0.925883	1.7131				0.00890798	1.38013					1.40727	1.68432
1.68813	0.55516				0.92794	1.71302				0.00670578	1.3802					1.40509	1.68447
1.6881	0.557355				0.925852	1.7133				0.00469452	1.38013					1.4071	1.68454
1.68826	0.555221				0.923703	1.71327				0.00739317	1.38037					1.40497	1.68457
1.68836	0.552904				0.925776	1.71339				0.00954445	1.38051					1.40742	1.68489
1.68846	0.555816				0.923657	1.71348				0.0074059	1.38047					1.40509	1.68487
1.68847	0.558331				0.921645	1.71371				0.00528008	1.38062					1.40766	1.68495
1.6885	0.560602				0.919633	1.71374				0.00734225	1.38057					1.40969	1.6853
1.68865	0.558559				0.916767	1.71367				0.00954445	1.38076					1.41204	1.68535
1.68865	0.560937				0.919038	1.71367				0.00753319	1.38076					1.41419	1.68553
1.68876	0.563041				0.921615	1.71383				0.00548375	1.38072					1.41218	1.68553
1.68874	0.56519				0.923901	1.7139				0.00954445	1.3811					1.41428	1.68574
1.68882	0.567217				0.926065	1.71385				0.00748228	1.38112					1.41655	1.68586
1.68902	0.565205				0.928139	1.71386				0.005331	1.38122					1.41856	1.68601
1.68912	0.563163				0.930257	1.71402				0.00741863	1.38133					1.42065	1.68595
1.68925	0.561029				0.928169	1.71406				0.00951899	1.38141					1.42274	1.68603
1.68932	0.563269				0.926126	1.71412				0.00717677	1.38148					1.42567	1.68617
1.68931	0.561166				0.928428	1.71429				0.00512733	1.38131					1.42779	1.68634
1.68947	0.559002				0.930654	1.71428				0.00741863	1.38154					1.42573	1.68648
1.68959	0.556883				0.928581	1.71429				0.00976085	1.38165					1.42817	1.68717
1.6897	0.55484				0.93073	1.71448				0.00758411	1.38171					1.43019	1.68736
1.6898	0.552173				0.928581	1.71468				0.00553467	1.38179					1.43228	1.68755
1.68973	0.55452				0.930882	1.71483				0.00955718	1.38209					1.43452	1.68769
1.68979	0.556928				0.928824	1.71486				0.00745682	1.382					1.43714	1.68831
1.68971	0.559459				0.926736	1.71483				0.00543283	1.38211					1.43475	1.68827
1.68969	0.56202				0.924678	1.71503				0.00755865	1.38206					1.43678	1.68835
1.68972	0.564154				0.927087	1.71512				0.00964629	1.38228					1.43461	1.68835
1.68974	0.566272				0.92919	1.71512				0.00754592	1.38238					1.43682	1.68845
1.68969	0.56833				0.927102	1.71544				0.00550921	1.3823					1.43891	1.68896
1.68974	0.570342				0.929754	1.71548				0.00974812	1.38259					1.43676	1.68897
1.68988	0.568239				0.932605	1.71558				0.00748228	1.38265					1.43879	1.68915
1.69024	0.570525				0.930516	1.71563				0.00531827	1.38278					1.44092	1.68973
1.69037	0.568467				0.932879	1.71581				0.00780051	1.38274					1.44318	1.69073
1.69048	0.570479				0.930837	1.71605				0.0055474	1.38299					1.44522	1.69091
1.69075	0.568437				0.928763	1.71613				0.00949353	1.38328					1.44768	1.6913
1.6909	0.566333				0.930867	1.71621				0.00712585	1.38324					1.44989	1.69127
1.69101	0.564215				0.933169	1.71628				0.00507641	1.38326					1.45193	1.69134
1.69105	0.566242				0.931065	1.71628				0.00748228	1.38341					1.45403	1.69131
1.69136	0.568315				0.93358	1.71646				0.00973539	1.38356					1.45617	1.69139
1.69128	0.5708				0.935592	1.71648				0.00753319	1.38353					1.45403	1.69157
1.69136	0.572827				0.937848	1.71648				0.00552194	1.38356					1.45618	1.69168
1.69177	0.574915				0.940028	1.71665				0.00760957	1.3836					1.45826	1.69164
1.6917	0.572827				0.93797	1.71685				0.00990087	1.38383					1.4604	1.69189
1.69194	0.570647				0.940135	1.71687				0.00764776	1.38387					1.46249	1.69196
1.69205	0.568528				0.938107	1.71709				0.0056365	1.38387					1.46025	1.69196
1.69225	0.566471				0.936034	1.7173				0.00768595	1.38402					1.4628	1.69235
1.69228	0.564443				0.938671	1.71722				0.00995179	1.38417					1.46076	1.69236
1.69223	0.567248				0.936537	1.71746				0.00776233	1.38419					1.46286	1.69246
1.69221	0.570373				0.934342	1.7177				0.00573834	1.38421					1.46062	1.69247
1.69229	0.5724				0.936354	1.71763				0.00976085	1.38448					1.46281	1.69255
1.69228	0.574656				0.938595	1.71768				0.00744409	1.38446					1.46077	1.69258
1.69231	0.576851				0.941339	1.71781				0.00534373	1.38442					1.46306	1.69279
1.69254	0.574778				0.943778	1.71783				0.00772414	1.38448					1.46089	1.69278
1.69264	0.572766				0.941735	1.71804				0.0100282	1.38473					1.46326	1.69317
1.69279	0.570723				0.939708	1.7181				0.00790235	1.38479					1.4612	1.69317
1.69288	0.56865				0.941842	1.71825				0.00586564	1.38482					1.46354	1.69327
1.69303	0.566608				0.939754	1.71844				0.00956991	1.385					1.46601	1.69329
1.69316	0.564367				0.941933	1.71846				0.00750774	1.38517					1.46838	1.69339
1.69324	0.566562				0.944159	1.71846				0.00543283	1.38505					1.46629	1.69344
1.69335	0.56865				0.942086	1.71885				0.00772414	1.38507					1.46835	1.69354
1.6933	0.571074				0.939891	1.71885				0.00996452	1.38528					1.4706	1.69388
1.69363	0.569001				0.942375	1.71909				0.00768595	1.38543					1.4731	1.69406
1.6937	0.566928				0.944403	1.71907				0.00567469	1.38542					1.47109	1.69435
1.69376	0.564916				0.946537	1.71908				0.00787689	1.38545					1.47379	1.69507
1.69376	0.567538				0.944403	1.71903				0.0100027	1.38568					1.4769	1.69544
1.6937	0.569733				0.942208	1.71928				0.007966	1.38566					1.47963	1.69565
1.69371	0.572293				0.940043	1.71946				0.00592928	1.38557					1.48202	1.69592
1.69368	0.574763				0.942116	1.71951				0.00814421	1.38584					1.4846	1.69612
1.69372	0.577202				0.944357	1.71943				0.0101937	1.38593					1.48662	1.69617
1.69371	0.579275				0.946567	1.71946				0.00799146	1.38599					1.48453	1.69625
1.69374	0.581591				0.948854	1.71941				0.00596747	1.38601					1.48249	1.6967
1.69388	0.579564				0.94675	1.71965				0.00808056	1.38608					1.48464	1.6968
1.69404	0.577445				0.944692	1.71983				0.0100918	1.38631					1.48732	1.69701
1.69424	0.575403				0.947726	1.71986				0.00799146	1.38635					1.48528	1.69705
1.69463	0.573376				0.949936	1.71988				0.00594201	1.38629					1.48815	1.69747
1.69474	0.570861				0.947832	1.72009				0.0100664	1.38656					1.48603	1.69743
1.69494	0.568757				0.945698	1.72033				0.00788962	1.38658					1.4881	1.69795
1.69499	0.566486				0.948381	1.72029				0.00586564	1.3866					1.49016	1.69797
1.69518	0.564428				0.950622	1.72043				0.00811875	1.38671					1.49228	1.69807
1.69522	0.567416				0.952847	1.72041				0.0101937	1.38683					1.49458	1.69821
1.69525	0.569641				0.950668	1.72047				0.00800419	1.38687					1.49665	1.69834
1.6952	0.572095				0.948594	1.72065				0.00596747	1.38691					1.499	1.69843
1.6952	0.574397				0.946491	1.72072				0.00819513	1.38706					1.50127	1.69841
1.69521	0.576485				0.944296	1.72092				0.0105373	1.38717					1.50337	1.69855
1.6952	0.57865				0.946399	1.72089				0.00811875	1.38723					1.50539	1.69883
1.69538	0.580784				0.948671	1.72084				0.0061075	1.38721					1.5033	1.69895
1.69537	0.583024				0.951887	1.72102				0.00876795	1.38738					1.50539	1.69931
1.69552	0.580982				0.949829	1.72107				0.011543	1.38759					1.5078	1.69933
1.69571	0.583146				0.951856	1.72127				0.00885706	1.38754					1.5056	1.69937
1.69569	0.585539				0.954067	1.72124				0.0068458	1.38759					1.50804	1.69951
1.69583	0.583116				0.956567	1.72124				0.0106519	1.38788					1.50594	1.69956
1.69585	0.58525				0.954539	1.72148				0.00842426	1.38796					1.50816	1.69963
1.6958	0.587414				0.956582	1.7216				0.006413	1.38786					1.50594	1.69974
1.69609	0.585372				0.954554	1.72169				0.0103591	1.38832					1.50376	1.70005
1.69631	0.588009				0.952512	1.72184				0.00811875	1.38818					1.50583	1.70016
1.69638	0.585981				0.9505	1.72186				0.0061075	1.38815					1.5038	1.70017
1.69653	0.583832				0.953091	1.72189				0.00847518	1.38839					1.50597	1.7005
1.69662	0.581774				0.955698	1.72182				0.0106265	1.38847					1.50798	1.70066
1.69672	0.584122				0.953564	1.72207				0.00844972	1.38859					1.51016	1.70087
1.69677	0.586164				0.950957	1.72209				0.00631117	1.38851					1.50793	1.70082
1.69696	0.583908				0.953015	1.72202				0.00874249	1.38864					1.51014	1.70094
1.69701	0.581851				0.955439	1.72226				0.0107537	1.38878					1.50812	1.70097
1.69707	0.579793				0.957893	1.72233				0.00847518	1.3888					1.51052	1.70122
1.69703	0.581942				0.95995	1.72248				0.00643846	1.38897					1.5084	1.70125
1.69704	0.584289				0.962161	1.72258				0.00846245	1.38891					1.51089	1.70149
1.69703	0.586302				0.959844	1.72267				0.010601	1.38914					1.50888	1.70148
1.69719	0.588542				0.962115	1.72284				0.00841153	1.38906					1.51176	1.70153
1.69738	0.586515				0.964523	1.72285				0.00637481	1.38922					1.51401	1.70153
1.69744	0.584396				0.962465	1.72308				0.00866612	1.38922					1.51613	1.70152
1.69754	0.582384				0.960331	1.72305				0.0107665	1.38946					1.51847	1.70175
1.69774	0.580296				0.958121	1.72305				0.00830969	1.38931					1.52087	1.70236
1.69785	0.578208				0.960164	1.72326				0.00627298	1.38941					1.52289	1.70248
1.69798	0.576165				0.962587	1.72322				0.00870431	1.38952					1.52567	1.70249
1.69804	0.578314				0.964645	1.72319				0.0107156	1.38967					1.52776	1.70255
1.69803	0.580342				0.966764	1.72323				0.00852609	1.38971					1.52985	1.70264
1.69799	0.582537				0.964737	1.72328				0.00647665	1.38977					1.52778	1.70276
1.69812	0.584594				0.967358	1.72348				0.00862793	1.38983					1.52982	1.70284
1.6981	0.586805				0.969645	1.72364				0.00661667	1.39009					1.52753	1.70288
1.69815	0.588817				0.967404	1.72368				0.00865339	1.39009					1.52967	1.70298
1.69818	0.590935				0.969691	1.72388				0.0109447	1.39032					1.53238	1.70333
1.69816	0.593054				0.967557	1.72385				0.00888252	1.39036					1.53445	1.7042
1.69816	0.595097				0.965545	1.72406				0.0068458	1.39032					1.53241	1.70414
1.69841	0.592993				0.967831	1.72428				0.0109701	1.39061					1.53442	1.70435
1.69866	0.590691				0.969889	1.72425				0.0086152	1.39059					1.53647	1.70446
1.69881	0.588588				0.967846	1.7243				0.00660394	1.39069					1.53856	1.7046
1.69887	0.586545				0.965834	1.7243				0.0089589	1.3907					1.54066	1.70474
1.69886	0.584518				0.963822	1.7245				0.00694764	1.39084					1.53862	1.70472
1.69893	0.582491				0.96178	1.72452				0.00912438	1.39105					1.54084	1.70493
1.69907	0.580418				0.963914	1.72452				0.0113011	1.39126					1.53883	1.70501
1.69914	0.58278				0.966002	1.72444				0.0089589	1.39141					1.54121	1.70558
1.69917	0.585738				0.963898	1.72466				0.00679489	1.39128					1.54349	1.70576
1.69915	0.588146				0.96591	1.72489				0.00897162	1.39141					1.54145	1.70588
1.69913	0.590326				0.968227	1.72487				0.0113266	1.3916					1.54349	1.70648
1.69913	0.592719				0.97091	1.72487				0.00920075	1.39168					1.54564	1.70646
1.6993	0.590554				0.97312	1.72483				0.00717677	1.39147					1.54802	1.70665
1.69954	0.588481				0.975239	1.72498				0.011212	1.39177					1.55052	1.70673
1.69985	0.586454				0.97309	1.72503				0.00902254	1.39181					1.55258	1.70674
1.69993	0.584442				0.971032	1.72505				0.00688399	1.39181					1.55477	1.7067
1.69994	0.586667				0.973517	1.72526				0.0092644	1.39197					1.55704	1.70676
1.70011	0.589091				0.975696	1.72521				0.0114157	1.39208					1.55921	1.70716
1.70016	0.591256				0.9778	1.72543				0.00931532	1.39221					1.55689	1.70714
1.70047	0.589045				0.975574	1.72542				0.00706221	1.3921					1.55477	1.70724
1.70056	0.586972				0.973395	1.72538				0.00965902	1.39225					1.55738	1.70734
1.70065	0.584899				0.976367	1.7256				0.0120012	1.39246					1.55515	1.70735
1.70067	0.582887				0.974111	1.72572				0.00987542	1.3925					1.55721	1.70739
1.70081	0.580281				0.972038	1.72563				0.00785143	1.39258					1.55948	1.70764
1.70074	0.582476				0.969919	1.72589				0.0117466	1.39277					1.55735	1.70777
1.70073	0.584747				0.972007	1.72587				0.00950626	1.3929					1.55962	1.70781
1.70077	0.587506				0.969934	1.72608				0.00738044	1.39288					1.55735	1.70795
1.70073	0.590387				0.967922	1.72607				0.00950626	1.3929					1.55951	1.70815
1.70068	0.593191				0.965788	1.72607				0.00748228	1.39313					1.55743	1.70818
1.70068	0.595813				0.967999	1.72607				0.0116448	1.39334					1.5599	1.70873
1.70067	0.597901				0.970666	1.72624				0.00946807	1.39349					1.56214	1.70886
1.70063	0.600569				0.972998	1.72629				0.00735498	1.39334					1.56011	1.70894
1.70079	0.603023				0.975056	1.72624				0.00944261	1.39359					1.56215	1.70901
1.70081	0.605218				0.977068	1.72627				0.0118612	1.39374					1.56009	1.70907
1.70102	0.603023				0.975041	1.72627				0.00979904	1.39386					1.56224	1.70921
1.70114	0.600889				0.972983	1.72649				0.00769868	1.39366					1.56425	1.70955
1.70123	0.598435				0.974995	1.72664				0.0117594	1.39399					1.56217	1.70956
1.70136	0.59624				0.977068	1.72665				0.00974812	1.39407					1.56441	1.70977
1.70146	0.593999				0.979141	1.72661				0.00767322	1.39405					1.56683	1.70991
1.70147	0.596392				0.981153	1.7267				0.0116703	1.39424					1.56473	1.70996
1.70149	0.598587				0.98408	1.72683				0.00932805	1.39439					1.56682	1.71006
1.70167	0.596408				0.982007	1.72685				0.00729134	1.39431					1.56906	1.71015
1.70176	0.59435				0.979995	1.72707				0.00987542	1.39443					1.57117	1.71023
1.70186	0.592262				0.977983	1.72706				0.0118994	1.39468					1.57345	1.71046
1.70198	0.590143				0.975971	1.72709				0.00977358	1.39466					1.57116	1.71043
1.702	0.588039				0.973669	1.7273				0.00773687	1.39468					1.56912	1.71045
1.70209	0.585997				0.97155	1.72729				0.00981177	1.39477					1.57116	1.71088
1.70213	0.588466				0.973913	1.72749				0.011823	1.39498					1.57357	1.71093
1.70215	0.590813				0.975955	1.72747				0.00937897	1.39498					1.57578	1.71094
1.70214	0.592871				0.978166	1.72751				0.00731679	1.39498					1.5779	1.71092
1.70217	0.59499				0.980361	1.72749				0.00979904	1.39515					1.58101	1.71103
1.70241	0.597139				0.978349	1.72745				0.0120903	1.39523					1.58383	1.71114
1.70251	0.599304				0.97626	1.72766				0.0100154	1.39519					1.58174	1.71124
1.70265	0.5972				0.978272	1.72764				0.00797873	1.39515					1.58381	1.71176
1.70292	0.595188				0.97626	1.72783				0.011963	1.3955					1.58604	1.71187
1.70293	0.592932				0.974233	1.7279				0.00979904	1.39559					1.58823	1.71243
1.70305	0.590813				0.976596	1.72809				0.00768595	1.39563					1.58595	1.71246
1.70325	0.592932				0.978608	1.72804				0.0100154	1.39561					1.58393	1.71279
1.7033	0.59502				0.976504	1.72815				0.012294	1.39584					1.58601	1.71309
1.70323	0.597657				0.97873	1.72831				0.0101427	1.39584					1.58803	1.71318
1.70323	0.599746				0.976489	1.7283				0.00809329	1.39577					1.58569	1.71334
1.7032	0.602002				0.974416	1.72847				0.0104101	1.3959					1.58773	1.71353
1.7034	0.599944				0.976626	1.72869				0.0083988	1.39613					1.59023	1.71374
1.70341	0.602047				0.978638	1.72871				0.0124213	1.39653					1.58822	1.71379
1.70341	0.599913				0.980818	1.72887				0.0101682	1.39653					1.59041	1.71407
1.70354	0.59784				0.982982	1.72884				0.00809329	1.39649					1.58826	1.71404
1.70365	0.595737				0.98097	1.7289				0.0103337	1.39662					1.5904	1.71413
1.70376	0.597779				0.983074	1.72905				0.0124595	1.3967					1.58831	1.71411
1.70384	0.595554				0.980894	1.72907				0.0102955	1.39695					1.59055	1.71432
1.70396	0.593511				0.983013	1.72921				0.00811875	1.39689					1.59267	1.71453
1.70411	0.591499				0.985086	1.72924				0.010461	1.39689					1.59468	1.71466
1.70406	0.589289				0.987433	1.72921				0.0126377	1.39704					1.59782	1.71469
1.70417	0.591697				0.985238	1.72926				0.0105628	1.39712					1.59994	1.71491
1.70419	0.594304				0.983181	1.72944				0.00846245	1.39712					1.60212	1.71527
1.70414	0.596987				0.980803	1.72944				0.0112247	1.39729					1.60006	1.71525
1.70417	0.599075				0.978791	1.72948				0.0139488	1.39758					1.60233	1.71535
1.70424	0.601666				0.981275	1.72968				0.0118103	1.39748					1.60459	1.71538
1.70444	0.603755				0.983821	1.72962				0.00974812	1.39743					1.60663	1.71545
1.70474	0.601743				0.98594	1.7296				0.0127014	1.39773					1.60866	1.7157
1.70473	0.599731				0.98815	1.72961				0.0104992	1.39781					1.60645	1.71584
1.70495	0.601834				0.990253	1.72982				0.00837334	1.39785					1.60849	1.71626
1.70494	0.603922				0.992509	1.72979				0.0107665	1.39788					1.61056	1.71649
1.70514	0.606148				0.990467	1.73008				0.0128923	1.39815					1.6085	1.71686
1.70519	0.603999				0.988348	1.73005				0.0105883	1.39808					1.61061	1.71694
1.70526	0.601849				0.986	1.73006				0.00856428	1.39811					1.6137	1.71716
1.70535	0.599807				0.983943	1.73007				0.0108556	1.39827					1.61602	1.71721
1.70548	0.597703				0.98597	1.73027				0.0128668	1.39825					1.61826	1.71735
1.70548	0.595676				0.988165	1.73044				0.0107919	1.39836					1.62044	1.7174
1.70562	0.593588				0.986092	1.73067				0.00878068	1.39846					1.62257	1.71743
1.70566	0.595965				0.983912	1.73069				0.0107919	1.39853					1.62477	1.71746
1.70565	0.598603				0.981824	1.73069				0.0130451	1.39867					1.62719	1.71776
1.70565	0.601301				0.983836	1.73087				0.0107537	1.39869					1.62943	1.71784
1.70563	0.60438				0.986397	1.73087				0.00869158	1.39871					1.6316	1.71782
1.7057	0.606788				0.98847	1.73087				0.0109447	1.3989					1.63376	1.71781
1.7057	0.608815				0.990482	1.73083				0.0129559	1.3989					1.63605	1.71784
1.70571	0.611163				0.992646	1.7309				0.0109192	1.39903					1.63387	1.71791
1.70565	0.613723				0.994658	1.73106				0.00888252	1.39907					1.63596	1.71803
1.7057	0.615934				0.992646	1.73105				0.0110593	1.39913					1.63797	1.7181
1.70572	0.613861				0.995344	1.73105				0.0131978	1.3993					1.63591	1.71808
1.70582	0.611772				0.993302	1.73127				0.0110974	1.39934					1.63809	1.71836
1.70595	0.609745				0.995725	1.73147				0.00906073	1.39924					1.63608	1.71836
1.70599	0.612763				0.993637	1.7315				0.013236	1.39955					1.63826	1.71853
1.70603	0.615004				0.991595	1.73149				0.0111993	1.3996					1.63599	1.71856
1.70608	0.610736				0.989461	1.73173				0.00916257	1.39955					1.63823	1.7191
1.706	0.614592				0.991503	1.73171				0.0131978	1.39989					1.63605	1.71917
1.70603	0.616726				0.989445	1.73187				0.0111229	1.39977					1.63811	1.71919
1.70612	0.614592				0.986686	1.73194				0.00879341	1.40004					1.63608	1.71923
1.70625	0.612519				0.988851	1.73194				0.0113902	1.40008					1.63372	1.71944
1.70635	0.61034				0.990954	1.73195				0.0134015	1.4002					1.63596	1.71976
1.70645	0.608175				0.99318	1.73209				0.0111993	1.40018					1.63806	1.71993
1.70653	0.610309				0.995451	1.73211				0.0091753	1.40021					1.63593	1.72008
1.70657	0.612824				0.997585	1.73204				0.0113648	1.40035					1.63367	1.72036
1.70664	0.610751				0.999673	1.73227				0.0134015	1.40056					1.6357	1.72046
1.7068	0.608693				1.00204	1.73249				0.0111993	1.40058					1.63352	1.72044
1.70685	0.606681				0.999887	1.73244				0.00916257	1.4005					1.63562	1.72053
1.70696	0.604669				0.997539	1.73249				0.0115048	1.40063					1.63353	1.72054
1.70696	0.602642				0.995421	1.73276				0.0136051	1.40083					1.63561	1.72063
1.70696	0.600447				0.993409	1.73268				0.0115939	1.40084					1.63827	1.72093
1.70707	0.603023				0.995421	1.73262				0.00953172	1.40083					1.64108	1.721
1.70701	0.605538				0.997844	1.73265				0.0116448	1.40092					1.64323	1.72106
1.70725	0.603526				0.995741	1.73293				0.0137834	1.401					1.64553	1.72104
1.70748	0.601422				0.993241	1.73294				0.0115684	1.40107					1.64789	1.72111
1.70742	0.603572				0.995497	1.7329				0.00951899	1.40123					1.6499	1.72121
1.70738	0.606041				0.997539	1.73288				0.0117721	1.40123					1.6523	1.7212
1.70751	0.608571				1.00001	1.73306				0.013847	1.40136					1.65016	1.72135
1.7075	0.610995				1.00214	1.73309				0.0115175	1.40134					1.65234	1.72153
1.70764	0.608968				1.00002	1.73312				0.0094808	1.40146					1.65018	1.72152
1.70777	0.606879				1.0021	1.73328				0.0118867	1.40151					1.65279	1.72155
1.70774	0.6047				1.00002	1.73344				0.0141016	1.40174					1.65074	1.72177
1.70784	0.602627				0.998012	1.73355				0.0116703	1.4017					1.65282	1.72184
1.70786	0.60505				1.00069	1.73369				0.00955718	1.40161					1.65591	1.72189
1.70792	0.607154				0.998408	1.73365				0.0118867	1.40186					1.65382	1.72195
1.70794	0.609471				0.996274	1.73393				0.014178	1.40195					1.65602	1.72211
1.70794	0.611666				0.998835	1.73392				0.0119249	1.40193					1.65812	1.72247
1.70789	0.614242				1.00094	1.73389				0.00990087	1.4021					1.6606	1.72255
1.70805	0.612169				1.00341	1.73389				0.0120903	1.40201					1.66262	1.72271
1.70815	0.610157				1.0065	1.73402				0.014458	1.40231					1.66484	1.72382
1.70813	0.608145				1.00867	1.73403				0.012294	1.40235					1.66265	1.72394
1.70839	0.606102				1.01079	1.73404				0.01027	1.40226					1.6606	1.72409
1.70849	0.608648				1.00871	1.7345				0.0142544	1.40262					1.66301	1.72444
1.70849	0.606483				1.00659	1.73445				0.0119121	1.40266					1.66527	1.72448
1.70849	0.608495				1.00455	1.73452				0.00987542	1.40266					1.6683	1.72462
1.70856	0.606468				1.00659	1.73466				0.0120776	1.40285					1.67047	1.72465
1.70865	0.60441				1.00879	1.73467				0.0143562	1.40291					1.6731	1.72468
1.70869	0.60159				1.01097	1.73469				0.0119503	1.403					1.67522	1.72469
1.70879	0.603755				1.00894	1.73469				0.00984996	1.40289					1.67774	1.72502
1.70873	0.606132				1.0067	1.73485				0.0123322	1.40314					1.67566	1.72513
1.70874	0.608556				1.00452	1.73491				0.0144962	1.40331					1.67775	1.72521
1.70875	0.610782				1.00251	1.73532				0.0124213	1.40323					1.67553	1.72532
1.70876	0.613175				1.00501	1.73528				0.0103973	1.40331					1.67754	1.72547
1.70892	0.611025				1.0072	1.73524				0.0125613	1.40329					1.67538	1.72554
1.70917	0.609013				1.00946	1.73524				0.0105119	1.40359					1.6774	1.72586
1.7092	0.611071				1.01223	1.73524				0.0126632	1.40382					1.67949	1.72604
1.70937	0.609044				1.01444	1.73528				0.0149417	1.40392					1.67748	1.72623
1.70961	0.606986				1.01652	1.73538				0.0126377	1.40392					1.67544	1.72645
1.70969	0.604959				1.01446	1.73546				0.0106137	1.40392					1.67751	1.72655
1.70975	0.602916				1.01236	1.73565				0.0146235	1.40422					1.67541	1.72659
1.70983	0.605005				1.01034	1.73567				0.0125231	1.40417					1.67742	1.72663
1.70982	0.607078				1.01251	1.7359				0.0105119	1.4042					1.67489	1.72686
1.71002	0.604989				1.01457	1.73591				0.0149036	1.40455					1.67707	1.72706
1.71004	0.602047				1.01255	1.73591				0.0124977	1.40453					1.67502	1.72715
1.71003	0.604075				1.01039	1.73606				0.0104355	1.40462					1.67292	1.72733
1.71004	0.60691				1.00827	1.73629				0.0126504	1.40462					1.67059	1.72746
1.70998	0.609288				1.01092	1.73629				0.0148908	1.40474					1.67271	1.72759
1.71003	0.6113				1.01307	1.73629				0.0128287	1.40483					1.67496	1.7276
1.70998	0.613449				1.01553	1.73646				0.0108174	1.40466					1.67722	1.72772
1.70998	0.615736				1.01341	1.73669				0.0128668	1.40499					1.67923	1.72788
1.71006	0.618068				1.01554	1.7367				0.0150563	1.40508					1.6772	1.72786
1.71009	0.620568				1.0181	1.73663				0.0127268	1.4051					1.67512	1.72797
1.71001	0.623357				1.02011	1.73683				0.0106519	1.40505					1.6774	1.72824
1.71009	0.625689				1.01801	1.73684				0.013096	1.40524					1.67958	1.72823
1.71017	0.623631				1.01572	1.73711				0.0152727	1.40535					1.68194	1.72823
1.71025	0.625979				1.01367	1.73709				0.0131723	1.40541					1.68425	1.72837
1.71043	0.623967				1.01612	1.73733				0.0111356	1.40541					1.68643	1.72831
1.71053	0.621909				1.01399	1.73723				0.0132233	1.40554					1.6887	1.72829
1.71057	0.619851				1.0119	1.73751				0.0153491	1.40556					1.69104	1.72833
1.71062	0.617732				1.00983	1.73753				0.0131087	1.40571					1.69333	1.72839
1.71086	0.619744				1.01196	1.73752				0.0110974	1.40569					1.69536	1.72852
1.71099	0.617656				1.01431	1.73765				0.0133506	1.40583					1.6933	1.72877
1.71102	0.615461				1.01646	1.73767				0.0156801	1.406					1.69121	1.72902
1.71121	0.613449				1.01441	1.73772				0.0136306	1.40608					1.68894	1.72916
1.71123	0.616025				1.0165	1.73791				0.0115175	1.4061					1.69109	1.72923
1.71131	0.613891				1.01856	1.73784				0.0155018	1.40636					1.69315	1.72923
1.71136	0.616086				1.02082	1.73789				0.0133251	1.40632					1.69571	1.72942
1.71135	0.618174				1.01877	1.73807				0.0112757	1.40623					1.69365	1.72967
1.71141	0.616086				1.01675	1.73809				0.0137579	1.40652					1.69583	1.72987
1.71166	0.614013				1.01469	1.73809				0.0157692	1.40659					1.6985	1.73003
1.71168	0.616467				1.01268	1.73833				0.0135924	1.40657					1.70095	1.73007
1.71169	0.61851				1.01504	1.7383				0.0115557	1.40671					1.70303	1.73008
1.7117	0.620796				1.01716	1.73826				0.0138852	1.40676					1.70053	1.73009
1.7117	0.623174				1.01938	1.73831				0.0159983	1.40699					1.70293	1.73032
1.71207	0.621132				1.02175	1.73825				0.0138725	1.40701					1.70091	1.73035
1.71215	0.619089				1.02388	1.73827				0.0118103	1.40688					1.69877	1.73056
1.71223	0.622305				1.02184	1.7382				0.0145853	1.40705					1.70089	1.73077
1.71218	0.624394				1.01976	1.7385				0.0171567	1.40726					1.69886	1.73075
1.7122	0.627473				1.01764	1.73851				0.0146617	1.40734					1.70091	1.73084
1.71217	0.629698				1.01975	1.73869				0.0126122	1.40726					1.70318	1.73126
1.71233	0.627396				1.02182	1.73865				0.0162529	1.40766					1.70094	1.7314
1.71244	0.625354				1.0242	1.73866				0.013707	1.40757					1.70303	1.73145
1.71254	0.623296				1.02219	1.73887				0.0115557	1.40762					1.7054	1.73139
1.71266	0.621254				1.02018	1.73881				0.0141525	1.40772					1.70943	1.7315
1.71276	0.623936				1.02225	1.73887				0.016482	1.40793					1.71147	1.73155
1.71288	0.621772				1.02482	1.73889				0.0143053	1.40791					1.71426	1.7315
1.71287	0.619744				1.02685	1.73887				0.012294	1.40789					1.71214	1.73153
1.71308	0.617732				1.02481	1.73916				0.0143435	1.408					1.71432	1.73204
1.71314	0.615553				1.02278	1.73903				0.0123195	1.40818					1.71655	1.73211
1.71318	0.61351				1.02074	1.73931				0.0143944	1.40829					1.71946	1.73218
1.71328	0.611483				1.01853	1.73933				0.0123831	1.40858					1.71729	1.73234
1.71337	0.60944				1.0165	1.73932				0.0144962	1.40873					1.71947	1.73256
1.71334	0.612138				1.0188	1.73947				0.0166093	1.40884					1.71746	1.73256
1.71334	0.614486				1.02162	1.73949				0.0144835	1.40883					1.7154	1.73273
1.71333	0.616513				1.02374	1.73948				0.0124213	1.40886					1.71745	1.73285
1.7133	0.618967				1.02603	1.73948				0.0147253	1.40888					1.71536	1.733
1.7133	0.621314				1.02818	1.73945				0.0167493	1.40921					1.71327	1.73301
1.7133	0.62354				1.02614	1.73942				0.0145089	1.40907					1.71557	1.73325
1.7134	0.625811				1.02859	1.73969				0.0124595	1.40909					1.71328	1.73327
1.71335	0.627823				1.02653	1.73989				0.014649	1.40921					1.71533	1.73322
1.71342	0.624622				1.02906	1.73991				0.0169657	1.40947					1.71745	1.73332
1.71343	0.626817				1.03129	1.73983				0.0146999	1.40946					1.71527	1.73352
1.71353	0.624775				1.02928	1.73983				0.0126632	1.40949					1.71761	1.73369
1.71355	0.622732				1.0271	1.7401				0.0148017	1.40959					1.72019	1.73371
1.71373	0.620659				1.02505	1.74009				0.0127141	1.40968					1.72222	1.73382
1.71371	0.622747				1.02303	1.74009				0.0149672	1.40982					1.7244	1.73382
1.71394	0.620735				1.02504	1.74009				0.0171694	1.41001					1.7265	1.73381
1.71395	0.618662				1.02767	1.74008				0.0150945	1.41012					1.72873	1.7339
1.71401	0.616574				1.02565	1.74031				0.0130069	1.40999					1.72623	1.73404
1.71422	0.618708				1.02364	1.74026				0.01512	1.41024					1.72873	1.73415
1.71422	0.620842				1.02123	1.74028				0.0171439	1.41026					1.73094	1.73434
1.71417	0.622869				1.01906	1.74052				0.0151072	1.41043					1.73328	1.73446
1.71418	0.625461				1.02143	1.74051				0.013096	1.41039					1.73126	1.73438
1.71443	0.623403				1.02382	1.74047				0.0152345	1.4106					1.72902	1.7345
1.71441	0.621314				1.02598	1.74047				0.0174749	1.4107					1.72667	1.73452
1.71459	0.619257				1.02833	1.74063				0.0153364	1.41075					1.72874	1.73468
1.71464	0.616985				1.0304	1.74067				0.0132487	1.41058					1.73113	1.73484
1.71471	0.619272				1.0329	1.74084				0.0153873	1.41074					1.73325	1.7349
1.71484	0.621421				1.03505	1.74083				0.0174367	1.41108					1.73551	1.73501
1.71486	0.618342				1.03299	1.74104				0.0154255	1.41096					1.73334	1.73519
1.71481	0.621558				1.03088	1.74109				0.0133124	1.41104					1.73123	1.73519
1.71479	0.624622				1.03328	1.7413				0.0155655	1.41108					1.73334	1.73528
1.71478	0.626893				1.0312	1.74127				0.0176277	1.41135					1.73558	1.73533
1.7149	0.629744				1.02908	1.7415				0.0155909	1.41133					1.73351	1.73534
1.71485	0.631863				1.027	1.74148				0.013567	1.41138					1.73132	1.73534
1.71486	0.634301				1.02932	1.74144				0.0157055	1.41135					1.73334	1.73548
1.71483	0.637091				1.02713	1.74167				0.0178059	1.41158					1.73126	1.73542
1.71483	0.639575				1.02928	1.74165				0.0157692	1.41161					1.72883	1.73567
1.71482	0.641618				1.03153	1.74186				0.0136433	1.41159					1.73095	1.73612
1.71483	0.639606				1.03443	1.74188				0.0158583	1.41177					1.73331	1.73625
1.71499	0.637502				1.03645	1.7418				0.0183532	1.4119					1.73587	1.73655
1.71509	0.635231				1.0385	1.74183				0.0162529	1.41196					1.73828	1.73672
1.71505	0.637441				1.04052	1.74181				0.0141907	1.41196					1.73601	1.73675
1.71504	0.635353				1.0385	1.74203				0.0165202	1.41198					1.73821	1.73684
1.71531	0.63328				1.03647	1.74209				0.0188497	1.41226					1.7361	1.73686
1.71543	0.635719				1.03434	1.74225				0.0165329	1.4124					1.73851	1.73689
1.7154	0.633692				1.03668	1.74244				0.0144962	1.41219					1.7363	1.73697
1.71564	0.631512				1.03461	1.74248				0.018175	1.41255					1.73842	1.73727
1.71578	0.629286				1.03251	1.74251				0.0158965	1.41263					1.74052	1.73731
1.71582	0.627274				1.03033	1.74249				0.0138343	1.41249					1.74304	1.73739
1.71582	0.625064				1.03248	1.74274				0.016342	1.41274					1.74508	1.73741
1.71594	0.6229				1.03501	1.74268				0.018506	1.41291					1.74723	1.73757
1.71608	0.625003				1.03722	1.74267				0.0164311	1.41284					1.74946	1.73772
1.71612	0.622991				1.03927	1.74265				0.0143816	1.41282					1.75148	1.73822
1.71625	0.620918				1.03714	1.74287				0.0166857	1.41305					1.7493	1.73828
1.71622	0.623753				1.03513	1.74308				0.0188497	1.41326					1.7516	1.73879
1.71618	0.625979				1.03304	1.74312				0.0166984	1.41318					1.74941	1.73894
1.71618	0.627991				1.03086	1.74317				0.0145217	1.41312					1.74738	1.73907
1.71644	0.625964				1.03321	1.74326				0.0167493	1.41318					1.74987	1.73926
1.71641	0.628296				1.03534	1.74329				0.0189388	1.41345					1.75285	1.73936
1.71649	0.630384				1.03737	1.74325				0.0168766	1.41339					1.75068	1.7393
1.7166	0.628372				1.03978	1.74327				0.0148272	1.41354					1.75302	1.73929
1.71667	0.631344				1.04179	1.74325				0.018786	1.41375					1.75101	1.73943
1.71673	0.633631				1.03972	1.74329				0.0165202	1.41375					1.75316	1.74005
1.71676	0.63578				1.0377	1.74347				0.0144835	1.41379					1.75098	1.74004
1.71677	0.633768				1.03569	1.74372				0.0168766	1.41385					1.75314	1.74011
1.71689	0.631695				1.03796	1.74371				0.0190534	1.41402					1.75519	1.74012
1.71702	0.629561				1.04013	1.74366				0.0170039	1.41413					1.75737	1.74017
1.71699	0.62732				1.04225	1.74362				0.0149799	1.41408					1.75942	1.74017
1.71714	0.625308				1.04011	1.74365				0.0173094	1.41427					1.76163	1.74029
1.71723	0.62325				1.04214	1.7439				0.0152345	1.41444					1.75956	1.74033
1.71724	0.625598				1.04005	1.7439				0.0192443	1.41467					1.75743	1.74034
1.71718	0.62825				1.04217	1.74388				0.0167366	1.41457					1.75952	1.74043
1.71724	0.630704				1.04429	1.7439				0.019588	1.41482					1.7616	1.74039
1.7172	0.633128				1.04645	1.7439				0.0174494	1.41505					1.76386	1.74064
1.71725	0.63546				1.04859	1.74382				0.0154382	1.41494					1.7615	1.74098
1.71728	0.633417				1.04653	1.74411				0.0176658	1.41522					1.76381	1.74108
1.71752	0.631375				1.04449	1.74406				0.019868	1.41536					1.76627	1.74151
1.71756	0.633615				1.04248	1.7443				0.0177168	1.41528					1.7684	1.74162
1.71774	0.631512				1.04042	1.7443				0.0157055	1.41528					1.76638	1.74174
1.71768	0.629271				1.03827	1.74432				0.0181241	1.41551					1.76868	1.7418
1.71801	0.627168				1.03624	1.74454				0.0201354	1.41557					1.76666	1.74184
1.71806	0.625095				1.0342	1.74454				0.0179586	1.41547					1.76926	1.74203
1.71814	0.623037				1.03626	1.74449				0.0159346	1.41551					1.77127	1.74226
1.71809	0.620994				1.03891	1.74448				0.0183532	1.4158					1.77426	1.74232
1.71817	0.624073				1.04107	1.74467				0.0204791	1.41587					1.77642	1.74239
1.71815	0.627229				1.04321	1.74468				0.0182387	1.41595					1.77849	1.74246
1.71812	0.629256				1.04116	1.74471				0.0162274	1.41597					1.78069	1.74255
1.71814	0.631786				1.04369	1.74485				0.0186206	1.41597					1.78282	1.7425
1.71819	0.634012				1.04648	1.74483				0.0166093	1.41625					1.78494	1.74273
1.71814	0.636054				1.04914	1.74488				0.0190152	1.41627					1.78264	1.74281
1.7183	0.633981				1.04708	1.74489				0.0210901	1.41644					1.7847	1.74294
1.71837	0.636298				1.04502	1.74486				0.0188624	1.41644					1.78264	1.7429
1.71844	0.638981				1.04299	1.7451				0.0167875	1.41652					1.78054	1.74325
1.71844	0.64113				1.04504	1.74528				0.019257	1.41667					1.77852	1.74337
1.71845	0.643203				1.04728	1.74527				0.0212937	1.41673					1.78081	1.74344
1.71856	0.6411				1.04941	1.74523				0.0191807	1.41686					1.78319	1.74352
1.71877	0.639072				1.04728	1.74546				0.0171694	1.41683					1.78561	1.74362
1.7189	0.637045				1.04488	1.74544				0.0199571	1.4169					1.78339	1.74395
1.71922	0.639057				1.04699	1.74547				0.022694	1.41711					1.7854	1.74406
1.71918	0.641145				1.04933	1.74549				0.0202881	1.41721					1.7832	1.74406
1.71919	0.643478				1.04732	1.74568				0.0181878	1.4173					1.78561	1.74422
1.71924	0.645779				1.04531	1.74573				0.0221339	1.41753					1.78796	1.7444
1.7194	0.643508				1.04322	1.74587				0.0197917	1.41751					1.79073	1.74443
1.71935	0.641435				1.04545	1.74587				0.017704	1.41746					1.79308	1.74448
1.71952	0.639377				1.04793	1.74587				0.0200335	1.41761					1.79518	1.74451
1.71962	0.637304				1.04569	1.74583				0.0180095	1.41778					1.79729	1.7446
1.71958	0.639835				1.04368	1.7459				0.020339	1.41791					1.79521	1.74477
1.71962	0.641847				1.04164	1.74607				0.0224139	1.41805					1.79314	1.74478
1.71994	0.639835				1.03958	1.74615				0.02039	1.41824					1.79518	1.74503
1.72003	0.637731				1.04208	1.74611				0.0183532	1.4182					1.79735	1.74511
1.72008	0.639819				1.04437	1.74611				0.0206064	1.41824					1.80006	1.74524
1.7202	0.637792				1.04174	1.74605				0.0228213	1.41845					1.80224	1.74521
1.72036	0.635643				1.04405	1.74605				0.02081	1.41851					1.80453	1.74528
1.72039	0.638097				1.04641	1.74629				0.0187733	1.41847					1.8066	1.74528
1.72041	0.640124				1.04883	1.74631				0.0210519	1.4186					1.80867	1.74544
1.72043	0.642151				1.04673	1.74635				0.0189133	1.41879					1.80662	1.74552
1.72043	0.644423				1.04449	1.74631				0.0210773	1.41881					1.80448	1.74554
1.7205	0.646846				1.04653	1.74651				0.0232795	1.41912					1.80657	1.74563
1.7206	0.644728				1.04862	1.74644				0.021001	1.41906					1.80858	1.74572
1.72072	0.642624				1.051	1.74647				0.0188879	1.41904					1.80652	1.74573
1.72082	0.640551				1.05304	1.74649				0.0213574	1.4191					1.8045	1.74577
1.72089	0.642655				1.0509	1.74647				0.0235596	1.41927					1.80663	1.74589
1.72096	0.644728				1.04874	1.74649				0.0212046	1.41938					1.8046	1.74594
1.72122	0.642639				1.05081	1.74667				0.0191807	1.41931					1.80674	1.74615
1.72129	0.640536				1.05295	1.74668				0.0216502	1.4194					1.80901	1.7461
1.72143	0.638402				1.05063	1.74686				0.0196135	1.41956					1.80677	1.74622
1.72144	0.636329				1.04862	1.74691				0.0219429	1.41977					1.80884	1.74641
1.7215	0.638874				1.04653	1.74689				0.0240179	1.41988					1.8068	1.74644
1.7215	0.641344				1.04874	1.74706				0.0218029	1.41998					1.80442	1.74651
1.72148	0.643691				1.05078	1.74706				0.0197026	1.41982					1.80646	1.74704
1.7215	0.645718				1.04876	1.74709				0.0224649	1.41998					1.80445	1.74704
1.72149	0.647929				1.04668	1.74707				0.0244888	1.42021					1.80648	1.74712
1.72143	0.650154				1.04417	1.74711				0.0222994	1.42036					1.80921	1.74729
1.72146	0.652242				1.04188	1.74733				0.0202754	1.42024					1.80691	1.74735
1.7215	0.650093				1.0445	1.74727				0.0227958	1.4204					1.80957	1.74747
1.72142	0.652761				1.04693	1.74729				0.0249598	1.42057					1.80813	1.7474
1.72175	0.654803				1.04898	1.74726				0.0227322	1.42055
1.72187	0.652745				1.05118	1.74729				0.0207082	1.42055
1.72194	0.650733				1.05333	1.74724				0.0228977	1.42061
1.72203	0.648508				1.0558	1.74772				0.0251126	1.42084
1.72213	0.646359				1.05372	1.74768				0.0230759	1.42091
1.72221	0.644285				1.05156	1.74794				0.0210392	1.42076
1.72222	0.642258				1.04943	1.7479				0.0230631	1.42099
1.72234	0.6402				1.05193	1.74793				0.025189	1.42126
1.72237	0.638021				1.0544	1.74791				0.0230886	1.42124
1.72249	0.635963				1.05671	1.74807				0.0210392	1.42105
1.72237	0.638249				1.05892	1.74804				0.0235596	1.42135
1.72254	0.636191				1.05683	1.74805				0.0256472	1.4215
1.72274	0.634103				1.05892	1.74825				0.0235341	1.42147
1.72274	0.631802				1.06103	1.74824				0.0214847	1.42156
1.72273	0.634606				1.0631	1.74827				0.0236614	1.4216
1.72272	0.637563				1.06545	1.74831				0.0257491	1.42177
1.72268	0.64017				1.06322	1.7487				0.0236996	1.42175
1.72265	0.643005				1.06116	1.74868				0.0216884	1.42179
1.72267	0.646237				1.05891	1.74866				0.0246543	1.42212
1.72278	0.648294				1.05679	1.74872				0.0224521	1.42191
1.72277	0.650306				1.05447	1.74887				0.0264492	1.42227
1.72298	0.652593				1.05671	1.74887				0.0240433	1.42234
1.72294	0.654742				1.0593	1.74882				0.0219939	1.42219
1.72293	0.657074				1.06171	1.74884				0.0246034	1.42246
1.72291	0.659589				1.06407	1.74892				0.0266656	1.42252
1.72321	0.657501				1.06191	1.74889				0.0246543	1.42261
1.72331	0.655489				1.05985	1.74912				0.0226303	1.42252
1.7234	0.657684				1.06211	1.74925				0.0249216	1.42265
1.72342	0.655565				1.06435	1.74932				0.0270984	1.4229
1.72362	0.653462				1.06231	1.7493				0.0248835	1.42294
1.7236	0.65552				1.06026	1.74929				0.0227958	1.42284
1.72374	0.653416				1.05815	1.74948				0.0252908	1.42297
1.7239	0.651404				1.0608	1.74944				0.0275185	1.42318
1.72405	0.64927				1.06313	1.74949				0.025329	1.42313
1.72407	0.647197				1.06103	1.74949				0.0232668	1.42322
1.72419	0.644545				1.0581	1.74972				0.0256854	1.42334
1.72414	0.647075				1.0602	1.74967				0.027964	1.42355
1.72415	0.649788				1.06226	1.74966				0.02566	1.4236
1.7241	0.6518				1.0649	1.74986				0.023636	1.42347
1.72424	0.654452				1.06705	1.7499				0.0259273	1.4236
1.72446	0.652319				1.06503	1.75003				0.023776	1.42378
1.72444	0.650291				1.06769	1.75002				0.0261055	1.42399
1.72453	0.648172				1.06978	1.75005				0.028435	1.42416
1.72466	0.646099				1.06743	1.75027				0.0261946	1.42418
1.72478	0.643981				1.06523	1.75032				0.0241451	1.42416
1.72487	0.641908				1.06318	1.7503				0.0264746	1.42423
1.72495	0.644164				1.06549	1.75049				0.0244507	1.42443
1.72492	0.641984				1.06346	1.75048				0.0269584	1.42452
1.72492	0.644407				1.06135	1.75051				0.029186	1.42467
1.72492	0.647319				1.05929	1.75054				0.0271238	1.42483
1.72492	0.649758				1.05726	1.75072				0.024998	1.42473
1.72501	0.65177				1.0597	1.75073				0.0275821	1.42483
1.72501	0.649666				1.05741	1.7507				0.0255581	1.42508
1.72521	0.647578				1.0595	1.75088				0.0296952	1.42544
1.72533	0.64552				1.06159	1.75088				0.0275185	1.4253
1.7253	0.643462				1.06371	1.75089				0.0255072	1.42538
1.7254	0.645642				1.06647	1.75088				0.0279894	1.42542
1.72544	0.64802				1.06865	1.75102				0.0302935	1.42565
1.72539	0.650687				1.07135	1.75107				0.0282695	1.42565
1.72551	0.652715				1.07366	1.75107				0.02622	1.42569
1.72547	0.655001				1.07135	1.75101				0.0284477	1.42574
1.72542	0.657105				1.06932	1.75107				0.0304717	1.42586
1.7257	0.654773				1.06718	1.75126				0.0283586	1.42584
1.72584	0.652684				1.06941	1.75146				0.0263346	1.42597
1.72595	0.650672				1.07188	1.75146				0.0288041	1.42614
1.72591	0.648614				1.06967	1.75149				0.0309427	1.42622
1.72588	0.651175				1.06764	1.7517				0.0288423	1.42628
1.72594	0.654102				1.07017	1.75169				0.0268183	1.4263
1.72589	0.656449				1.07255	1.75165				0.0292242	1.42637
1.72591	0.65869				1.07465	1.75185				0.0313373	1.42647
1.72607	0.660717				1.07253	1.75189				0.0288678	1.4266
1.72604	0.663141				1.07042	1.75191				0.0268311	1.42656
1.7263	0.661083				1.06828	1.75188				0.0302807	1.42677
1.72639	0.658949				1.07086	1.75204				0.0325593	1.42689
1.72645	0.656754				1.07325	1.75209				0.0303189	1.42689
1.72657	0.654681				1.07552	1.75206				0.0282313	1.42687
1.72655	0.652578				1.07779	1.75204				0.031961	1.42737
1.72656	0.65023				1.08003	1.75205				0.0298607	1.42723
1.72662	0.648203				1.0822	1.75205				0.0278494	1.42729
1.72666	0.64616				1.07994	1.75222				0.0302807	1.42735
1.72677	0.649011				1.07778	1.75227				0.0324448	1.4276
1.72684	0.646907				1.07557	1.75252				0.0303953	1.4275
1.72698	0.648996				1.07353	1.75248				0.0283713	1.42754
1.7269	0.652014				1.07061	1.75258				0.0307645	1.42771
1.72692	0.654742				1.07293	1.75248				0.0287532	1.42788
1.72685	0.656952				1.07529	1.75263				0.0311845	1.42788
1.72688	0.659284				1.0774	1.75266				0.0331958	1.42805
1.7269	0.661342				1.07976	1.75262				0.0311464	1.42823
1.72712	0.659086				1.08244	1.7528				0.0290842	1.42815
1.72725	0.657029				1.08025	1.7529				0.0315155	1.42824
1.72757	0.659269				1.07824	1.75311				0.0294915	1.42836
1.72753	0.661479				1.08029	1.75308				0.0318465	1.42855
1.72757	0.664284				1.08241	1.75308				0.0340359	1.42884
1.72758	0.666357				1.08034	1.75329				0.0319356	1.42876
1.72779	0.664208				1.07822	1.75323				0.0298861	1.42882
1.72788	0.662165				1.07613	1.75328				0.0323047	1.42889
1.7279	0.660092				1.07845	1.75349				0.0302298	1.42912
1.72801	0.662638				1.08095	1.75345				0.0323556	1.42926
1.72807	0.660428				1.08313	1.75348				0.0344178	1.42937
1.7281	0.662973				1.08106	1.75368				0.0323556	1.42937
1.72807	0.665107				1.08362	1.75367				0.0350416	1.4296
1.72809	0.66715				1.08642	1.75381				0.0328776	1.42962
1.72818	0.664909				1.08429	1.7539				0.0308536	1.4297
1.72842	0.662897				1.08209	1.75388				0.0332722	1.42973
1.72842	0.660794				1.08006	1.75415				0.0355253	1.42994
1.72852	0.662882				1.07796	1.7541				0.033514	1.42993
1.72861	0.66087				1.07459	1.75413				0.03149	1.42996
1.72878	0.658736				1.07668	1.75407				0.0338959	1.43015
1.72874	0.656617				1.07938	1.7541				0.0360472	1.43035
1.72887	0.65459				1.08163	1.75408				0.0338068	1.43027
1.72895	0.652425				1.08374	1.75405				0.0317192	1.43025
1.72893	0.650306				1.08156	1.75449				0.0343542	1.43048
1.72904	0.653279				1.08384	1.75445				0.0365564	1.43061
1.72898	0.656373				1.08633	1.75449				0.0341632	1.43063
1.72897	0.659117				1.08423	1.75464				0.0320883	1.4305
1.72908	0.661159				1.08183	1.75471				0.0345451	1.43063
1.7291	0.659102				1.08397	1.75466				0.0371292	1.43092
1.72913	0.661708				1.08605	1.75469				0.0349779	1.43094
1.72919	0.664086				1.08813	1.75463				0.032903	1.43088
1.7294	0.661983				1.09048	1.7548				0.0353216	1.43092
1.72946	0.659925				1.08845	1.75485				0.0332594	1.43119
1.72953	0.657745				1.08616	1.75487				0.035678	1.43134
1.72963	0.660306				1.08412	1.7549				0.0377275	1.43149
1.72961	0.662668				1.08641	1.75483				0.035678	1.43157
1.72968	0.664879				1.0895	1.75503				0.0336541	1.43147
1.72984	0.662745				1.09151	1.75505				0.0365436	1.43155
1.72998	0.660687				1.08945	1.75507				0.0389368	1.43183
1.73004	0.658629				1.08735	1.75531				0.0366327	1.43193
1.73	0.656587				1.08968	1.75526				0.0346215	1.43183
1.73015	0.654254				1.09171	1.75524				0.0386185	1.43206
1.73016	0.657059				1.08953	1.75548				0.0365182	1.43227
1.73009	0.6593				1.09168	1.75562				0.0345069	1.43222
1.73012	0.661525				1.09378	1.75563				0.036811	1.43235
1.73005	0.663553				1.0959	1.75566				0.0390259	1.43246
1.73006	0.666205				1.09351	1.75565				0.0369892	1.43252
1.73009	0.668384				1.09144	1.75565				0.0349779	1.4325
1.73003	0.670397				1.08926	1.75587				0.0376129	1.43281
1.73003	0.672439				1.087	1.75592				0.0354616	1.43281
1.73016	0.669482				1.08919	1.75589				0.0378802	1.4329
1.73013	0.671692				1.09121	1.75607				0.040057	1.43319
1.73029	0.673887				1.0933	1.75603				0.0379057	1.43321
1.73024	0.676524				1.09551	1.75604				0.0357926	1.43309
1.73029	0.678765				1.09755	1.75605				0.0381857	1.43327
1.73027	0.680823				1.09543	1.75609				0.0403116	1.43336
1.73049	0.678536				1.09336	1.75624				0.0379948	1.43338
1.73048	0.675091				1.09127	1.75625				0.0408207	1.43361
1.7305	0.677454				1.08916	1.75629				0.0387713	1.43371
1.7306	0.675229				1.09134	1.75646				0.0367219	1.43369
1.73057	0.673217				1.08907	1.75642				0.039446	1.43386
1.73063	0.671052				1.08703	1.75648				0.0372692	1.43405
1.73072	0.668903				1.08918	1.75667				0.0395351	1.43411
1.73087	0.666799				1.08714	1.75671				0.0421064	1.43457
1.73078	0.66933				1.08938	1.75665				0.0400442	1.43451
1.73094	0.667272				1.09141	1.75666				0.0379821	1.43451
1.73105	0.665214				1.09345	1.7567				0.0408207	1.43476
1.73108	0.663126				1.09589	1.75662				0.038784	1.43485
1.73114	0.661114				1.09837	1.75662				0.0413045	1.43491
1.73126	0.658903				1.10061	1.75677				0.0392932	1.43525
1.73125	0.6568				1.09839	1.75686				0.0416227	1.43537
1.73128	0.658903				1.09621	1.7569				0.0436976	1.4355
1.73147	0.656815				1.09831	1.75689				0.0416227	1.43544
1.73144	0.659269				1.10133	1.75699				0.0395351	1.4355
1.73145	0.661601				1.10372	1.7571				0.0421191	1.43567
1.73141	0.664117				1.10584	1.75707				0.0400697	1.43586
1.73164	0.662104				1.10368	1.75704				0.0427938	1.43602
1.73168	0.66436				1.10587	1.75722				0.044856	1.43623
1.73171	0.666616				1.1038	1.75727				0.0425138	1.43607
1.73168	0.668644				1.10174	1.7573				0.0451615	1.43646
1.7317	0.670701				1.10393	1.75746				0.0431375	1.43634
1.73183	0.672912				1.10607	1.75744				0.0411135	1.4364
1.73191	0.6709				1.10386	1.75748				0.0442832	1.43661
1.73203	0.668781				1.1018	1.75767				0.0467527	1.43682
1.73209	0.666708				1.09979	1.75773				0.0442832	1.43693
1.73211	0.668842				1.09755	1.75766				0.0421701	1.43676
1.73212	0.671387				1.09532	1.7577				0.0443723	1.43684
1.73219	0.674604				1.09331	1.75775				0.0423483	1.43712
1.73217	0.67686				1.09561	1.75786				0.0449578	1.4372
1.73217	0.679039				1.0933	1.75789				0.0429211	1.43749
1.73234	0.676981				1.09128	1.75796				0.0454543	1.43758
1.73239	0.674741				1.08904	1.7579				0.0433794	1.43775
1.73248	0.672485				1.08653	1.75813				0.0456707	1.43785
1.7325	0.670442				1.0893	1.7581				0.0478474	1.438
1.73262	0.672485				1.09162	1.75809				0.0455943	1.438
1.73263	0.674558				1.09389	1.75811				0.0481529	1.43827
1.73267	0.672515				1.09605	1.75803				0.0460653	1.43833
1.73271	0.670473				1.09807	1.75806				0.0488658	1.43871
1.73281	0.668308				1.10051	1.75805				0.046829	1.43861
1.7329	0.666144				1.10253	1.75803				0.0448178	1.43867
1.73305	0.664086				1.10526	1.75803				0.0475292	1.43877
1.73306	0.661876				1.1031	1.75822				0.0495659	1.43898
1.73303	0.659818				1.10105	1.75846				0.047491	1.43894
1.73319	0.657806				1.10307	1.75845				0.0454415	1.439
1.73335	0.655428				1.10073	1.75851				0.0478601	1.43911
1.73336	0.657532				1.09866	1.75845				0.0505206	1.43947
1.73342	0.660092				1.09636	1.75848				0.0484711	1.4397
1.73337	0.664345				1.09851	1.75869				0.0464472	1.43955
1.73339	0.667729				1.09639	1.75871				0.0489167	1.43968
1.73336	0.669833				1.0986	1.75868				0.0509407	1.43972
1.73337	0.673262				1.10061	1.75866				0.0488912	1.43985
1.73334	0.676265				1.09833	1.75867				0.0514498	1.44016
1.73332	0.679024				1.0961	1.7589				0.0492095	1.44026
1.73334	0.681448				1.09392	1.75893				0.0522391	1.44045
1.73337	0.683795				1.09601	1.75887				0.0500751	1.44048
1.73333	0.686173				1.09817	1.75892				0.0526973	1.44077
1.73332	0.688185				1.10025	1.75903				0.050546	1.44075
1.73341	0.690456				1.10282	1.75902				0.0529901	1.44113
1.73363	0.688368				1.10515	1.75903				0.0508897	1.44106
1.73373	0.69041				1.10721	1.75899				0.0536648	1.44138
1.73376	0.692727				1.1052	1.75908				0.0515389	1.44136
1.73388	0.690715				1.10313	1.75925				0.0548359	1.44171
1.734	0.688551				1.10528	1.75922				0.0525573	1.44167
1.73412	0.686417				1.10764	1.75927				0.0505079	1.44167
1.73423	0.684405				1.10561	1.75945				0.0529137	1.44186
1.73423	0.682286				1.10358	1.75944				0.0550396	1.44192
1.73435	0.679893				1.10147	1.75948				0.0529265	1.44213
1.73436	0.677698				1.09921	1.75947				0.0555869	1.44236
1.73449	0.675518				1.09689	1.75969				0.0532829	1.44239
1.73444	0.673415				1.09483	1.75971				0.0560579	1.4427
1.73452	0.675564				1.09253	1.75969				0.0536902	1.44264
1.7346	0.673445				1.09043	1.75966				0.0567071	1.44293
1.73455	0.671387				1.09308	1.75968				0.0545558	1.44297
1.73468	0.669177				1.09622	1.75966				0.0571526	1.44329
1.73477	0.671265				1.09836	1.75963				0.0551414	1.44329
1.73473	0.673476				1.1007	1.75968				0.0579037	1.4435
1.73474	0.675869				1.10279	1.75967				0.0558924	1.44352
1.73474	0.678094				1.10051	1.75984				0.0538812	1.44363
1.73469	0.680381				1.10307	1.76001				0.0566435	1.4436
1.73476	0.682423				1.10526	1.76001				0.0546322	1.44383
1.73494	0.68035				1.10323	1.76007				0.0569872	1.44396
1.73501	0.682515				1.10072	1.76006				0.0598386	1.44451
1.73506	0.685243				1.10293	1.76027				0.0577382	1.44459
1.73506	0.688993				1.10087	1.76031				0.0603223	1.44478
1.73526	0.686874				1.10305	1.76029				0.0581455	1.4448
1.73541	0.684786				1.10555	1.76025				0.0608315	1.44505
1.73552	0.682423				1.10328	1.76044				0.0588075	1.44503
1.73555	0.680152				1.10125	1.76046				0.0613788	1.44537
1.73557	0.677972				1.09904	1.76043				0.0591894	1.44537
1.73567	0.675945				1.10124	1.76047				0.062219	1.4457
1.73571	0.673826				1.10372	1.76046				0.0601695	1.44564
1.73576	0.671814				1.10625	1.76059				0.0626772	1.44593
1.73573	0.669787				1.10858	1.76064				0.0606532	1.44585
1.73588	0.667759				1.1106	1.76061				0.0634792	1.44627
1.73585	0.665534				1.10843	1.76063				0.0613406	1.44637
1.73598	0.663476				1.1064	1.76085				0.0651977	1.44654
1.73605	0.666632				1.1086	1.7608				0.0628554	1.44675
1.73603	0.670397				1.1107	1.76088				0.0607551	1.44669
1.73603	0.67372				1.11328	1.76085				0.06297	1.44682
1.736	0.676036				1.11532	1.76077				0.060946	1.44698
1.73598	0.67846				1.11326	1.76104				0.063912	1.44721
1.73597	0.680853				1.11121	1.76103				0.0619007	1.44715
1.73606	0.682957				1.10918	1.76107				0.0642684	1.4474
1.73607	0.685106				1.10707	1.76126				0.0669289	1.44787
1.73608	0.687301				1.10473	1.76129				0.0646248	1.44785
1.73605	0.689801				1.10215	1.76127				0.067438	1.44826
1.73616	0.692011				1.10474	1.76125				0.0653377	1.4482
1.73616	0.694023				1.10738	1.76141				0.0680745	1.44848
1.7364	0.691859				1.10961	1.76143				0.0659996	1.44847
1.7364	0.689648				1.11191	1.76144				0.0689783	1.44889
1.73646	0.691691				1.10962	1.76171				0.0667761	1.44879
1.73662	0.689664				1.11221	1.76164				0.069322	1.44917
1.73674	0.68756				1.11439	1.76164				0.0673107	1.44906
1.73687	0.685472				1.11223	1.76184				0.0699712	1.44933
1.73692	0.683414				1.10997	1.76209				0.0678581	1.44936
1.73697	0.681402				1.11259	1.76207				0.0709514	1.4498
1.7371	0.679237				1.11489	1.76202				0.0686728	1.44975
1.73716	0.677088				1.11726	1.76204				0.0715497	1.45003
1.73733	0.67503				1.1152	1.7623				0.0695384	1.45003
1.73732	0.672927				1.11319	1.76231				0.0723134	1.45039
1.73738	0.670717				1.11114	1.76248				0.0701367	1.45028
1.73747	0.672866				1.10907	1.76249				0.072899	1.45072
1.73751	0.675015				1.10706	1.7627				0.070735	1.45066
1.73754	0.677439				1.10945	1.76267				0.0733572	1.45087
1.73748	0.680945				1.11163	1.7627				0.0710405	1.45093
1.73749	0.683292				1.11364	1.76263				0.0743756	1.45131
1.73751	0.685792				1.11573	1.76265				0.072237	1.45127
1.73744	0.688078				1.1136	1.76284				0.0758522	1.45158
1.73749	0.69035				1.11643	1.76291				0.0735609	1.45165
1.7375	0.693017				1.11927	1.76283				0.0715242	1.45169
1.73748	0.695151				1.12142	1.76287				0.0738028	1.45173
1.73741	0.69727				1.11933	1.76303				0.0767433	1.45217
1.73743	0.699541				1.1171	1.76305				0.0745284	1.45227
1.73769	0.697437				1.11502	1.76305				0.0772652	1.45246
1.73779	0.700242				1.113	1.76333				0.0752412	1.45255
1.73771	0.702315				1.1107	1.76328				0.0781181	1.45286
1.73787	0.700227				1.113	1.76328				0.0760686	1.45284
1.73803	0.698184				1.11546	1.76347				0.0787036	1.45312
1.7381	0.696157				1.11778	1.76346				0.076616	1.45314
1.73821	0.694008				1.11996	1.76344				0.0794928	1.45351
1.73835	0.691965				1.12217	1.76343				0.0774307	1.45337
1.73845	0.689816				1.11997	1.76349				0.080142	1.45376
1.73844	0.687804				1.11793	1.76344				0.077838	1.45374
1.73858	0.685716				1.11584	1.76349				0.080333	1.45398
1.73868	0.683673				1.11288	1.76365				0.0783217	1.45404
1.73871	0.681646				1.11538	1.76365				0.0815296	1.45437
1.73874	0.683673				1.11791	1.76368				0.0794165	1.45433
1.73873	0.686021				1.12002	1.76367				0.0823061	1.4546
1.73871	0.688094				1.11796	1.76372				0.0801039	1.45467
1.73895	0.685807				1.11593	1.76389				0.0830444	1.45503
1.73896	0.688947				1.11389	1.76386				0.0807785	1.45492
1.73894	0.691203				1.11601	1.76386				0.0838463	1.45511
1.73889	0.693383				1.11843	1.76383				0.0817078	1.45528
1.73892	0.69541				1.12093	1.76385				0.084801	1.45549
1.73918	0.692971				1.11887	1.76388				0.0826625	1.45549
1.73907	0.690883				1.11685	1.76408				0.0854248	1.45595
1.73927	0.688719				1.11907	1.76429				0.0833753	1.45587
1.73923	0.686417				1.1214	1.7643				0.0860231	1.4561
1.73934	0.684374				1.12342	1.76424				0.0839482	1.45614
1.73929	0.687011				1.1214	1.76428				0.0875761	1.45649
1.73943	0.689023				1.12345	1.76443				0.0852848	1.45658
1.73939	0.691279				1.12136	1.76448				0.0877288	1.45681
1.73943	0.69352				1.11931	1.76447				0.0853611	1.45692
1.73959	0.69602				1.12174	1.7645				0.0883144	1.45712
1.73962	0.698032				1.12419	1.76445				0.0862267	1.45719
1.73958	0.700135				1.12636	1.76468				0.0890781	1.45748
1.73964	0.702864				1.12431	1.76468				0.086965	1.4575
1.7397	0.700806				1.12226	1.76467				0.0899947	1.45782
1.73982	0.698687				1.11968	1.76468				0.0876652	1.45776
1.73985	0.696447				1.12198	1.76466				0.0909239	1.45803
1.73993	0.694343				1.12401	1.76486				0.0886453	1.45803
1.73996	0.692209				1.12604	1.76487				0.0914967	1.4583
1.74006	0.690167				1.12861	1.76489				0.0894218	1.4584
1.74007	0.688017				1.13079	1.76482				0.0921841	1.45868
1.74017	0.685944				1.12878	1.76485				0.090122	1.45872
1.74012	0.683856				1.12674	1.7651				0.0927824	1.45908
1.74021	0.685883				1.12466	1.76508				0.0907457	1.45906
1.74025	0.687895				1.12239	1.76502				0.0940172	1.45925
1.74045	0.685868				1.12477	1.76524				0.091955	1.45929
1.74054	0.68349				1.12249	1.76529				0.0945645	1.45967
1.7405	0.681326				1.12499	1.76527				0.0924005	1.4596
1.74064	0.6791				1.12738	1.76526				0.0955447	1.45992
1.74078	0.677088				1.12944	1.76524				0.0933807	1.4599
1.74079	0.674908				1.12726	1.76526				0.0963976	1.4603
1.74084	0.672851				1.12479	1.76545				0.0941445	1.46017
1.74101	0.670793				1.12744	1.7655				0.0971995	1.46051
1.74106	0.673079				1.13	1.7656				0.0950101	1.46048
1.74109	0.675213				1.13206	1.76565				0.0979124	1.46088
1.74105	0.677454				1.13003	1.76568				0.0957611	1.46078
1.741	0.681478				1.1279	1.76586				0.098778	1.46105
1.74097	0.683963				1.12563	1.76586				0.0967667	1.46099
1.74097	0.687499				1.1236	1.76588				0.0993381	1.46137
1.74098	0.690167				1.12575	1.76588				0.0972123	1.46155
1.74093	0.692621				1.12777	1.76588				0.100191	1.46181
1.74091	0.694953				1.12995	1.76604				0.0980269	1.46174
1.741	0.697239				1.1279	1.76609				0.101095	1.46204
1.741	0.69948				1.12588	1.76606				0.0990198	1.462
1.74098	0.701736				1.12381	1.76609				0.102215	1.46229
1.74095	0.703916				1.12622	1.76605				0.100102	1.46237
1.74105	0.706248				1.12823	1.76601				0.102966	1.4626
1.74101	0.708382				1.13066	1.76601				0.100853	1.46263
1.741	0.710485				1.13285	1.76597				0.104112	1.46292
1.74113	0.708473				1.13646	1.7662				0.1021	1.46294
1.74126	0.706339				1.13421	1.76622				0.100076	1.46305
1.74137	0.704327				1.13192	1.76627				0.102559	1.46317
1.74139	0.702239				1.1298	1.76623				0.105308	1.46351
1.74161	0.699937				1.13209	1.76648				0.103119	1.46359
1.74162	0.697864				1.12962	1.76645				0.105906	1.46393
1.74166	0.695776				1.12741	1.76643				0.103895	1.46388
1.74173	0.697803				1.12537	1.76651				0.107332	1.46422
1.74183	0.695685				1.12326	1.76645				0.105181	1.4641
1.74193	0.693627				1.12555	1.76651				0.107969	1.46452
1.74201	0.695639				1.12819	1.76648				0.105817	1.46445
1.74204	0.69352				1.13186	1.76662				0.108898	1.46481
1.74213	0.695852				1.1339	1.76669				0.106848	1.46483
1.74208	0.693825				1.13666	1.76662				0.109598	1.46502
1.74221	0.691554				1.13418	1.76661				0.107549	1.46512
1.74227	0.693825				1.13216	1.76683				0.11012	1.4654
1.7423	0.696233				1.13005	1.76689				0.108032	1.46544
1.7423	0.699053				1.128	1.76688				0.111189	1.46577
1.74228	0.701218				1.13041	1.76687				0.109012	1.46569
1.74242	0.703657				1.13242	1.76688				0.112271	1.46607
1.74246	0.701629				1.13459	1.76682				0.109853	1.46601
1.74252	0.699587				1.13241	1.76708				0.114002	1.46647
1.74266	0.697361				1.13027	1.76713				0.111622	1.46649
1.74271	0.695166				1.13262	1.76732				0.109547	1.46638
1.74283	0.693108				1.13505	1.76726				0.112118	1.46655
1.74288	0.695547				1.13741	1.76721				0.114843	1.46704
1.74292	0.697742				1.13942	1.76725				0.112806	1.46708
1.74295	0.700318				1.14184	1.76722				0.115606	1.46727
1.74303	0.698276				1.13982	1.76742				0.113595	1.46729
1.74311	0.700593				1.14198	1.76744				0.11693	1.4675
1.74311	0.702833				1.14421	1.76742				0.114881	1.46762
1.74308	0.705196				1.14643	1.76757				0.118114	1.46788
1.7431	0.707665				1.14424	1.7676				0.115912	1.46788
1.74313	0.70547				1.14212	1.76766				0.118929	1.46829
1.74319	0.703413				1.14494	1.76781				0.116841	1.46815
1.74325	0.705547				1.14291	1.76784				0.11954	1.46853
1.74337	0.703535				1.14075	1.76789				0.117516	1.4685
1.74353	0.701401				1.14332	1.76786				0.120049	1.4688
1.74362	0.699373				1.14536	1.76799				0.117885	1.46878
1.74366	0.697148				1.14334	1.76809				0.121538	1.46915
1.74377	0.695105				1.14129	1.7681				0.119374	1.46907
1.74391	0.692804				1.13921	1.76806				0.122442	1.46943
1.74393	0.690792				1.14143	1.76827				0.120163	1.46936
1.74398	0.69323				1.14364	1.7683				0.123066	1.46968
1.74395	0.695364				1.14575	1.76819				0.121055	1.46979
1.74398	0.697605				1.1437	1.76823				0.124199	1.47006
1.74402	0.699663				1.14137	1.76833				0.121907	1.47
1.74399	0.702849				1.1393	1.76849				0.124912	1.47027
1.744	0.70605				1.13684	1.76846				0.122697	1.47044
1.74394	0.709022				1.13953	1.76847				0.125854	1.47058
1.74393	0.711964				1.1416	1.76845				0.12374	1.47063
1.74395	0.714144				1.14372	1.76868				0.126936	1.47098
1.74392	0.716186				1.1414	1.7687				0.124848	1.4709
1.74395	0.718595				1.14366	1.76885				0.128196	1.4713
1.74409	0.716537				1.14162	1.76888				0.125904	1.47134
1.74432	0.714464				1.13957	1.76883				0.128705	1.47157
1.74444	0.712452				1.14172	1.7689				0.126643	1.47144
1.74455	0.710424				1.14407	1.76881				0.129711	1.47188
1.74452	0.708351				1.14617	1.76885				0.127623	1.47203
1.74473	0.706339				1.14857	1.7688				0.130831	1.4722
1.74487	0.704221				1.15068	1.76895				0.128692	1.47218
1.74487	0.70198				1.14841	1.76902				0.131505	1.4726
1.74498	0.699952				1.14636	1.76907				0.129367	1.47243
1.74502	0.697758				1.14433	1.76929				0.132447	1.47293
1.74504	0.69573				1.14215	1.76931				0.130131	1.47283
1.74509	0.693672				1.14416	1.76944				0.133428	1.47306
1.74511	0.691477				1.14645	1.76941				0.131124	1.47312
1.7452	0.689374				1.14872	1.76947				0.134306	1.47346
1.74519	0.687362				1.1466	1.76968				0.132167	1.47344
1.74525	0.690273				1.14887	1.76966				0.135031	1.47377
1.74524	0.692499				1.15155	1.76959				0.132842	1.47369
1.74526	0.696203				1.1537	1.7696				0.136266	1.47401
1.74524	0.698535				1.15576	1.76962				0.134077	1.474
1.74515	0.70169				1.15372	1.76985				0.137005	1.47443
1.74517	0.703961				1.15136	1.76986				0.134828	1.47434
1.74518	0.706385				1.15375	1.7698				0.137921	1.47464
1.74517	0.708687				1.15163	1.77005				0.135833	1.47468
1.74518	0.710988				1.15408	1.77004				0.138939	1.47495
1.74524	0.713839				1.1562	1.77003				0.13689	1.47495
1.74528	0.716095				1.1541	1.77025				0.139945	1.47529
1.74528	0.718107				1.1519	1.77026				0.137921	1.47524
1.7452	0.720226				1.14962	1.77028				0.141027	1.47556
1.7452	0.722314				1.14745	1.77049				0.138825	1.4756
1.74535	0.724372				1.14541	1.77047				0.141676	1.47596
1.74533	0.726582				1.14759	1.77044				0.139614	1.47592
1.74526	0.728929				1.14515	1.77068				0.143497	1.47621
1.74554	0.726749				1.1429	1.77076				0.141485	1.47619
1.74568	0.724676				1.14041	1.77067				0.139449	1.47619
1.74582	0.722558				1.14293	1.77066				0.142236	1.47648
1.74589	0.720469				1.14498	1.77068				0.145037	1.47682
1.74587	0.718396				1.1473	1.77069				0.142936	1.47692
1.74594	0.716339				1.14974	1.77086				0.146323	1.47726
1.74604	0.714281				1.1519	1.77087				0.144209	1.47716
1.74613	0.712223				1.1545	1.77084				0.146959	1.47745
1.74614	0.710211				1.15224	1.77079				0.14477	1.47751
1.74631	0.708168				1.15014	1.77081				0.147977	1.47774
1.7463	0.705958				1.14805	1.7711				0.145648	1.47781
1.74633	0.703794				1.14599	1.77107				0.14897	1.47818
1.74645	0.706263				1.14809	1.77107				0.146921	1.47793
1.74645	0.704236				1.1503	1.771				0.150281	1.47848
1.74659	0.702193				1.15248	1.77104				0.148245	1.47839
1.7466	0.700059				1.15507	1.77099				0.150943	1.47869
1.74669	0.702117				1.15774	1.77102				0.148868	1.47862
1.74667	0.70419				1.15982	1.77103				0.152127	1.47888
1.74673	0.7064				1.16195	1.771				0.149963	1.47898
1.74675	0.708687				1.15982	1.77118				0.152	1.47904
1.7467	0.71108				1.15765	1.77126				0.149976	1.47927
1.74671	0.713884				1.15564	1.77147				0.152369	1.47946
1.74667	0.716857				1.15354	1.77144				0.155004	1.47986
1.7472	0.714845				1.1512	1.77144				0.152865	1.47986
1.74733	0.717223				1.14913	1.77163				0.156404	1.48026
1.74731	0.715119				1.14703	1.77169				0.154329	1.48018
1.74749	0.712513				1.14937	1.77165				0.157066	1.48056
1.7474	0.715119				1.15139	1.7716				0.154966	1.48047
1.74742	0.717634				1.14918	1.77188				0.157715	1.48081
1.74739	0.719997				1.15119	1.77189				0.155564	1.48079
1.7474	0.722039				1.15358	1.77186				0.159065	1.48117
1.74749	0.720027				1.15584	1.77204				0.156926	1.48123
1.74762	0.718015				1.15382	1.77206				0.15993	1.48148
1.74777	0.716003				1.15611	1.77204				0.157919	1.48137
1.74774	0.713824				1.15866	1.77203				0.160796	1.48171
1.74782	0.716095				1.16096	1.77204				0.158746	1.4819
1.74781	0.71829				1.16305	1.77217				0.162171	1.48215
1.7478	0.716171				1.16064	1.77219				0.160109	1.48207
1.74791	0.718183				1.15863	1.77221				0.162756	1.48238
1.74792	0.71614				1.15652	1.77228				0.16063	1.48245
1.74807	0.7139				1.1545	1.77225				0.16408	1.48266
1.74809	0.71172				1.15244	1.77223				0.162018	1.48272
1.7481	0.709678				1.15014	1.77246				0.165366	1.48287
1.74817	0.707559				1.14808	1.77252				0.163329	1.48285
1.74818	0.705486				1.14602	1.7725				0.165659	1.48341
1.74824	0.707894				1.14811	1.77247				0.163482	1.48331
1.74822	0.710135				1.15023	1.77248				0.16669	1.48364
1.74827	0.712391				1.15227	1.77246				0.164653	1.4836
1.74831	0.714601				1.1548	1.77239				0.167784	1.484
1.7483	0.718031				1.15689	1.7724				0.165608	1.48396
1.74829	0.720515				1.16125	1.77258				0.168943	1.48427
1.74822	0.723137				1.16396	1.77263				0.166932	1.48429
1.7482	0.725469				1.16599	1.77259				0.170165	1.48457
1.74823	0.727588				1.16835	1.77258				0.168039	1.4845
1.74834	0.729752				1.17076	1.77254				0.170699	1.4848
1.74844	0.727725				1.17294	1.77259				0.168459	1.48482
1.74857	0.725713				1.17093	1.77259				0.171883	1.48513
1.74869	0.727817				1.16879	1.77284				0.169834	1.4852
1.74864	0.730194				1.16674	1.77308				0.172698	1.48541
1.74883	0.728106				1.16471	1.77309				0.170521	1.48532
1.74893	0.726079				1.16259	1.77305				0.173131	1.48557
1.74903	0.723731				1.1601	1.7733				0.177102	1.48616
1.749	0.721506				1.158	1.77324				0.174862	1.48608
1.74917	0.71922				1.15562	1.77352				0.177497	1.48646
1.74921	0.717101				1.15803	1.77346				0.175358	1.48646
1.74928	0.71483				1.16006	1.77344				0.177866	1.48683
1.74927	0.712726				1.158	1.77352				0.175817	1.48677
1.74931	0.710714				1.15585	1.77371				0.178834	1.48702
1.74942	0.708626				1.15381	1.77367				0.176708	1.48702
1.74932	0.711446				1.15149	1.77368				0.180056	1.48742
1.74943	0.713854				1.15367	1.77364				0.178006	1.48723
1.74947	0.715942				1.15573	1.7737				0.181239	1.48769
1.74955	0.718229				1.15782	1.77368				0.179088	1.48761
1.74948	0.721597				1.15985	1.77361				0.182487	1.48799
1.74949	0.723899				1.16195	1.77357				0.18045	1.48797
1.74971	0.721841				1.16448	1.77362				0.18334	1.48826
1.74982	0.719829				1.16677	1.77367				0.18129	1.48832
1.75	0.717741				1.16885	1.77383				0.183773	1.48856
1.75015	0.719753				1.16677	1.77381				0.18166	1.48853
1.75012	0.721872				1.16475	1.77382				0.185427	1.48887
1.75008	0.723914				1.1627	1.77382				0.183327	1.48885
1.7501	0.725942				1.16059	1.77409				0.186255	1.48918
1.75021	0.723914				1.1632	1.774				0.184065	1.48916
1.75022	0.721887				1.16542	1.77404				0.187846	1.48937
1.75031	0.719829				1.16326	1.77428				0.185809	1.48952
1.75043	0.717817				1.16108	1.7742				0.188457	1.48969
1.75043	0.715759				1.15882	1.77426				0.186446	1.48971
1.75053	0.717954				1.16166	1.77451				0.189641	1.49007
1.75064	0.715759				1.15951	1.77443				0.187477	1.49005
1.75077	0.71358				1.16174	1.77438				0.190328	1.49044
1.75073	0.715714				1.16384	1.77444				0.188253	1.49047
1.75073	0.718549				1.16599	1.77448				0.191448	1.49066
1.75079	0.720561				1.16908	1.77461				0.189106	1.49078
1.75097	0.718305				1.16696	1.77463				0.19141	1.49084
1.75108	0.716186				1.16952	1.77478				0.193803	1.49107
1.75112	0.718884				1.17178	1.7748				0.191703	1.49101
1.75109	0.722116				1.16971	1.77504				0.195064	1.49139
1.75113	0.724981				1.16757	1.77504				0.192976	1.49137
1.75105	0.72739				1.16532	1.77501				0.196311	1.49168
1.75107	0.72963				1.16323	1.7751				0.194173	1.49171
1.75106	0.732511				1.1653	1.77526				0.196884	1.49191
1.75106	0.734539				1.16306	1.77525				0.194822	1.492
1.75106	0.736657				1.16071	1.77529				0.198221	1.49231
1.75116	0.738761				1.15826	1.77525				0.196095	1.49223
1.75113	0.736749				1.16088	1.77525				0.199163	1.49263
1.75142	0.734691				1.16309	1.77548				0.1971	1.49248
1.75135	0.732618				1.16588	1.77546				0.200117	1.49298
1.75157	0.730438				1.16818	1.77542				0.198106	1.4929
1.75152	0.728411				1.17042	1.77556				0.201467	1.4932
1.75163	0.726338				1.16837	1.77566				0.199455	1.49324
1.75176	0.72428				1.16603	1.77566				0.202281	1.49349
1.75176	0.722161				1.16401	1.77573				0.200232	1.49343
1.75185	0.720104				1.16603	1.77563				0.203656	1.49366
1.75184	0.71797				1.16815	1.77563				0.201403	1.49372
1.75193	0.715805				1.17017	1.77561				0.204254	1.49414
1.75195	0.713732				1.17219	1.77579				0.20223	1.49399
1.75208	0.71672				1.17481	1.77575				0.204292	1.4942
1.75207	0.719494				1.17739	1.77581				0.206813	1.49475
1.75216	0.721796				1.17957	1.7757				0.204751	1.49477
1.75214	0.723838				1.1821	1.77578				0.207844	1.49506
1.75209	0.726018				1.17984	1.77578				0.205744	1.495
1.75215	0.728076				1.17765	1.77581				0.209041	1.49534
1.75217	0.73024				1.17541	1.77607				0.207004	1.49523
1.75216	0.732481				1.17305	1.776				0.210492	1.49559
1.75218	0.734737				1.17082	1.77605				0.20829	1.49565
1.75214	0.736749				1.16853	1.77608				0.210479	1.49576
1.75239	0.734584				1.17076	1.77623				0.212949	1.49626
1.75258	0.732405				1.17283	1.77622				0.210937	1.49639
1.75274	0.730392				1.17486	1.77624				0.214018	1.49653
1.75285	0.728243				1.17702	1.77641				0.211828	1.49653
1.75297	0.726201				1.17914	1.77642				0.215176	1.49698
1.75291	0.72396				1.18193	1.77657				0.213139	1.49687
1.75303	0.721933				1.17992	1.7766				0.216004	1.49718
1.75306	0.71986				1.17777	1.7766				0.213929	1.49725
1.75309	0.717802				1.17568	1.77662				0.217277	1.49756
1.7532	0.715698				1.1734	1.77666				0.215265	1.49754
1.75318	0.718473				1.17135	1.77686				0.218384	1.49796
1.75314	0.721094				1.17343	1.77685				0.216258	1.49781
1.75312	0.723762				1.1755	1.77684				0.21953	1.49823
1.75314	0.725896				1.1777	1.77683				0.217417	1.49817
1.75332	0.723686				1.17533	1.77703				0.220688	1.49836
1.75343	0.721643				1.17326	1.77704				0.218677	1.49842
1.75357	0.719479				1.17111	1.77712				0.221872	1.49872
1.75348	0.721506				1.16866	1.77727				0.219733	1.4987
1.75363	0.723701				1.16648	1.77726				0.222903	1.49891
1.75362	0.725744				1.16855	1.77728				0.220713	1.49901
1.75391	0.72803				1.17096	1.77725				0.22373	1.4993
1.75404	0.726003				1.17303	1.77722				0.221706	1.49924
1.75419	0.723991				1.17568	1.77721				0.225182	1.49973
1.75413	0.721811				1.17922	1.77741				0.222903	1.49966
1.75417	0.724859				1.18163	1.77742				0.226073	1.50006
1.75417	0.728319				1.18379	1.7774				0.224036	1.49998
1.75415	0.730957				1.18588	1.77739				0.227078	1.50021
1.7542	0.733685				1.18794	1.7774				0.225067	1.50027
1.75418	0.73588				1.18574	1.77743				0.228415	1.50048
1.75415	0.737892				1.18347	1.77767				0.226327	1.50052
1.75414	0.740026				1.18146	1.77762				0.229573	1.50084
1.75408	0.742236				1.17917	1.77785				0.227447	1.50096
1.75412	0.744294				1.17713	1.77783				0.230846	1.50119
1.75421	0.746931				1.17512	1.77808				0.228809	1.50119
1.75421	0.744675				1.17294	1.77806				0.231954	1.50147
1.75436	0.746779				1.1707	1.77816				0.229777	1.50153
1.75437	0.748791				1.173	1.77805				0.233061	1.5018
1.75435	0.746672				1.17513	1.77809				0.230897	1.50172
1.75449	0.744614				1.17763	1.77824				0.234219	1.5022
1.75459	0.742267				1.18058	1.77822				0.231966	1.50206
1.75471	0.740163				1.18263	1.77824				0.235442	1.50252
1.75469	0.738045				1.1848	1.77822				0.233405	1.50239
1.75482	0.736002				1.18279	1.77824				0.236396	1.50271
1.75485	0.733975				1.18076	1.77847				0.234321	1.50266
1.75501	0.735987				1.17846	1.77842				0.237835	1.50294
1.75503	0.738685				1.18079	1.77862				0.235811	1.50311
1.755	0.741535				1.18283	1.77866				0.238509	1.50338
1.75503	0.744157				1.18041	1.77884				0.236345	1.50329
1.75519	0.742099				1.1784	1.77888				0.23977	1.50353
1.75523	0.740041				1.18108	1.77882				0.237593	1.50357
1.75531	0.737831				1.18349	1.77881				0.240737	1.50388
1.75534	0.735651				1.18573	1.77875				0.238611	1.50394
1.75537	0.733578				1.18369	1.77886				0.242137	1.50428
1.75542	0.731521				1.18131	1.779				0.240113	1.50428
1.75544	0.729265				1.17917	1.77907				0.243385	1.50453
1.75555	0.727115				1.17715	1.77924				0.241132	1.50443
1.75557	0.725088				1.17504	1.77931				0.244378	1.5046
1.75564	0.727496				1.1777	1.77923				0.242354	1.50491
1.75563	0.729524				1.18	1.77922				0.244709	1.50506
1.75562	0.731566				1.1823	1.77922				0.247585	1.50541
1.75564	0.733655				1.18027	1.77946				0.245549	1.50539
1.75576	0.731414				1.17826	1.77948				0.249698	1.5059
1.75584	0.729295				1.18135	1.7794				0.247585	1.50584
1.75582	0.727283				1.18381	1.77945				0.250182	1.50611
1.75597	0.729341				1.18163	1.77967				0.248082	1.50611
1.7559	0.731825				1.18385	1.77988				0.251239	1.50647
1.75588	0.73434				1.18637	1.77982				0.248986	1.50644
1.75591	0.736825				1.1887	1.77981				0.252448	1.50667
1.75593	0.73934				1.19097	1.77982				0.250348	1.50691
1.75587	0.742373				1.18888	1.77985				0.253428	1.5071
1.75598	0.740194				1.18684	1.7798				0.251379	1.5071
1.7561	0.73806				1.18891	1.77985				0.254892	1.50737
1.75609	0.735865				1.18687	1.77985				0.252715	1.50749
1.75626	0.7337				1.18469	1.78001				0.255898	1.50764
1.75631	0.731521				1.18266	1.78009				0.253594	1.50775
1.75643	0.729447				1.18001	1.78007				0.256381	1.50812
1.75643	0.72742				1.18207	1.78007				0.254217	1.50789
1.75641	0.730072				1.18466	1.78006				0.257476	1.50829
1.75644	0.732435				1.18673	1.78024				0.25535	1.50831
1.75649	0.735057				1.18465	1.78024				0.258074	1.50833
1.7565	0.737374				1.1826	1.78027				0.260646	1.50888
1.75655	0.739477				1.18038	1.78047				0.258558	1.50888
1.75671	0.737328				1.18254	1.78047				0.262008	1.50921
1.75675	0.735118				1.18457	1.78043				0.259958	1.50917
1.75693	0.737907				1.18687	1.78042				0.262861	1.50943
1.7569	0.740605				1.18483	1.78045				0.260799	1.50947
1.75684	0.742724				1.18724	1.78046				0.264325	1.50982
1.75688	0.744843				1.18987	1.78039				0.262148	1.50982
1.75699	0.7428				1.19265	1.78044				0.265279	1.51003
1.75711	0.740681				1.19486	1.78061				0.263179	1.51001
1.75709	0.738578				1.19259	1.78061				0.266221	1.51047
1.75713	0.736292				1.19056	1.78065				0.26421	1.51039
[truncated: 11,792 more rows]

## Sheet: Fig 3c
Capillary-fed cell with 10g/L PTFE at anode 85C						Nakajima, et al. ECS Transactions 2017, 80, 835-841 - commercial alkaline electrolyzer 90C									Debe et al. J. Electrochem. Soc. 2012, 159, K165 - commercial PEM electrolyzer 90C
I/A	Ewe/V					I (mA/cm2)	I (A/cm2)	V							j (A cm-2)	E (V)
0.0013275	1.10142					197.849	0.197849	1.60199							0.302	1.549
0.00334144	1.11205					232.258	0.232258	1.62159							0.398	1.573
0.00545856	1.15521					276.703	0.276703	1.64886							0.495	1.594
0.00324972	1.1552					338.351	0.338351	1.68551							0.698	1.632
0.00526366	1.15548					401.434	0.401434	1.72045							0.996	1.688
0.00316947	1.15604					478.853	0.478853	1.7571							1.497	1.78
0.00521016	1.15618					560.573	0.560573	1.79205							1.998	1.884
0.00307011	1.15682					658.065	0.658065	1.83125							2.499	1.979
0.00517577	1.15686					744.086	0.744086	1.86278							2.998	2.076
0.00316947	1.15923					820.072	0.820072	1.8892							3.501	2.177
0.00526366	1.15932					906.093	0.906093	1.91733							4.002	2.275
0.00731582	1.22961					967.742	0.967742	1.93693
0.00522163	1.22967					1000.72	1.00072	1.94801
0.00730436	1.23059
0.00521016	1.23099
0.00725086	1.23137
0.00524073	1.23216
0.00728907	1.2324
0.00521398	1.23278
0.00737697	1.23315
0.00527131	1.23341
0.00730053	1.23382
0.00524838	1.23428
0.007312	1.2344
0.00526749	1.23443
0.00731582	1.23468
0.00529424	1.23461
0.00731582	1.23521
0.00521781	1.23518
0.00725468	1.23722
0.00523309	1.23778
0.00730053	1.23776
0.0052522	1.23792
0.00728143	1.23961
0.00520252	1.24183
0.00725085	1.24206
0.00925715	1.29385
0.00696042	1.29419
0.00921512	1.29427
0.00710946	1.29455
0.00911576	1.2947
0.0111488	1.32565
0.00900876	1.32558
0.0111526	1.32561
0.00897054	1.32581
0.0109959	1.32592
0.008982	1.3266
0.011038	1.32664
0.0131016	1.34725
0.0151385	1.35986
0.0171677	1.36975
0.0192046	1.37658
0.0213141	1.38251
0.0192084	1.38329
0.0214478	1.38342
0.0234656	1.38764
0.0255177	1.38979
0.0275928	1.39133
0.0296641	1.39303
0.0318729	1.3946
0.0338945	1.39611
0.036004	1.39771
0.0380179	1.39886
0.0400854	1.4002
0.0422292	1.4015
0.0443769	1.40284
0.0463794	1.40378
0.0484965	1.40504
0.0505105	1.40601
0.0525244	1.40709
0.0545422	1.40801
0.0566134	1.40906
0.0586465	1.40978
0.0608553	1.41081
0.0629304	1.41174
0.0650667	1.4126
0.0670997	1.4134
0.0691251	1.4143
0.0711925	1.41506
0.073516	1.41603
0.0755567	1.41683
0.0777465	1.41768
0.0798827	1.41829
0.0820495	1.41908
0.0841666	1.41983
0.0863334	1.42055
0.0884047	1.42133
0.0905103	1.42197
0.092551	1.42268
0.0946261	1.42339
0.0967776	1.42406
0.0988069	1.42476
0.100955	1.42535
0.103118	1.42606
0.105311	1.42673
0.107379	1.42749
0.109473	1.42802
0.111617	1.42874
0.113734	1.42931
0.115836	1.42992
0.11796	1.4305
0.120051	1.43106
0.122099	1.4317
0.124182	1.43231
0.126211	1.43274
0.128756	1.43345
0.130915	1.43405
0.133052	1.43464
0.135222	1.43522
0.13742	1.43579
0.13969	1.43645
0.141795	1.43701
0.144103	1.43763
0.146217	1.43813
0.148643	1.43874
0.15078	1.43936
0.152897	1.43983
0.154926	1.44035
0.156932	1.44072
0.159252	1.4414
0.161514	1.44194
0.163631	1.44248
0.165733	1.44291
0.167942	1.44353
0.170078	1.444
0.172138	1.44448
0.174515	1.44508
0.176724	1.44547
0.178864	1.44602
0.180874	1.4466
0.182941	1.44711
0.18499	1.44745
0.187057	1.44805
0.189121	1.4484
0.191639	1.449
0.193722	1.4496
0.195797	1.44998
0.197819	1.45046
0.200222	1.45094
0.202324	1.45149
0.204331	1.45184
0.206402	1.45223
0.208446	1.45274
0.210548	1.45318
0.212642	1.45365
0.214805	1.45423
0.216823	1.4545
0.218833	1.45502
0.221004	1.45546
0.223117	1.45589
0.225188	1.45634
0.227474	1.45686
0.229514	1.45725
0.231681	1.45776
0.23373	1.45814
0.235732	1.45865
0.238002	1.45904
0.240004	1.45948
0.24206	1.45986
0.244334	1.46038
0.246512	1.46081
0.248611	1.4612
0.25072	1.46133
0.253024	1.46171
0.255088	1.46223
0.257106	1.46251
0.259124	1.46304
0.261374	1.46348
0.263534	1.46397
0.265945	1.46449
0.267951	1.46484
0.270015	1.46542
0.272075	1.46575
0.274348	1.46622
0.276783	1.4667
0.278869	1.46705
0.281006	1.46753
0.283027	1.46784
0.28537	1.46836
0.287399	1.46858
0.289803	1.46909
0.291813	1.46963
0.294022	1.47002
0.296036	1.47027
0.298095	1.47083
0.300285	1.47123
0.302391	1.47169
0.304814	1.47203
0.306858	1.47244
0.308906	1.47286
0.311004	1.47327
0.313416	1.47375
0.315552	1.47402
0.317876	1.47447
0.320004	1.47496
0.322007	1.47524
0.324105	1.47562
0.326283	1.47614
0.328404	1.47651
0.3308	1.47675
0.333001	1.47731
0.335306	1.47774
0.337491	1.47808
0.339589	1.47848
0.341848	1.47894
0.343893	1.4794
0.346082	1.4796
0.348115	1.48017
0.350167	1.4804
0.352476	1.48073
0.354642	1.48123
0.356763	1.48159
0.358961	1.48197
0.361036	1.48238
0.363264	1.48286
0.365801	1.48316
0.368117	1.48351
0.370578	1.48398
0.372894	1.48439
0.375172	1.48478
0.377889	1.48512
0.379907	1.48557
0.38194	1.48604
0.38398	1.48632
0.386029	1.48679
0.388046	1.48709
0.390232	1.48744
0.387943	1.4875
0.390064	1.48753
0.392342	1.48781
0.394497	1.48822
0.396679	1.48868
0.399236	1.48899
0.401475	1.48941
0.403994	1.48991
0.406309	1.49016
0.40866	1.49061
0.410754	1.49091
0.413112	1.49141
0.415622	1.49179
0.417701	1.4921
0.419872	1.49253
0.422085	1.49283
0.424148	1.49326
0.426296	1.49354
0.428417	1.4939
0.430542	1.49432
0.433018	1.49464
0.435235	1.49525
0.437313	1.4955
0.43932	1.49584
0.441498	1.49616
0.443527	1.49644
0.446359	1.49688
0.448438	1.49732
0.450463	1.49773
0.452523	1.49795
0.454931	1.49841
0.457124	1.49885
0.459815	1.49897
0.461828	1.49959
0.463842	1.49979
0.465891	1.50018
0.468692	1.50058
0.47152	1.50105
0.47353	1.5013
0.475605	1.50171
0.477688	1.50196
0.479706	1.5023
0.481899	1.50273
0.483902	1.50311
0.486324	1.50348
0.488721	1.50381
0.491285	1.50405
0.493406	1.50446
0.49568	1.50496
0.497686	1.50524
0.499795	1.50564
0.502172	1.50599
0.504354	1.50646
0.506628	1.50678
0.508634	1.507
0.510713	1.50719
0.51309	1.50762
0.515582	1.508
0.518242	1.50842
0.520439	1.50893
0.522568	1.50933
0.525059	1.5097
0.527169	1.51008
0.52958	1.51033
0.531659	1.51067
0.533711	1.51105
0.535867	1.5114
0.537949	1.5118
0.540036	1.51225
0.54278	1.51243
0.545023	1.5128
0.547083	1.5131
0.549146	1.51337
0.551351	1.51378
0.553392	1.51404
0.555551	1.51456
0.557703	1.51482
0.560175	1.5151
0.562312	1.51567
0.564375	1.51605
0.566981	1.51614
0.568992	1.51661
0.571349	1.51702
0.574116	1.51733
0.576145	1.51774
0.578228	1.51809
0.580269	1.51838
0.583177	1.51875
0.585646	1.51904
0.58779	1.51948
0.589941	1.5198
0.591963	1.52011
0.593977	1.5205
0.596193	1.52074
0.598379	1.5211
0.600905	1.52153
0.602919	1.52175
0.605296	1.522
0.607402	1.52233
0.609549	1.52283
0.611598	1.52315
0.614185	1.5235
0.616306	1.52391
0.61845	1.52432
0.62054	1.52433
0.623223	1.52477
0.625306	1.52505
0.623127	1.5251
0.625187	1.52521
0.627224	1.52557
0.629765	1.52574
0.632329	1.52619
0.634867	1.52648
0.637573	1.52695
0.639739	1.52751
0.642483	1.52774
0.644734	1.52814
0.64684	1.52842
0.649056	1.52886
0.65115	1.52921
0.653153	1.52942
0.655331	1.52963
0.657827	1.52991
0.660154	1.53029
0.662214	1.5306
0.664472	1.53101
0.667025	1.53102
0.669498	1.53148
0.667377	1.53158
0.669417	1.53164
0.671519	1.53199
0.673694	1.53223
0.675734	1.53272
0.678016	1.53309
0.680068	1.53345
0.68207	1.53371
0.684249	1.53379
0.686931	1.53437
0.689541	1.53447
0.687528	1.53456
0.689782	1.53462
0.691911	1.53501
0.694372	1.53525
0.696485	1.53567
0.698797	1.53598
0.700983	1.53643
0.702986	1.53653
0.70508	1.53681
0.707808	1.53734
0.705806	1.53735
0.708523	1.53745
0.710594	1.53779
0.713059	1.53822
0.715256	1.53844
0.717584	1.53878
0.719819	1.539
0.722063	1.53945
0.724352	1.53964
0.727012	1.53991
0.729094	1.54047
0.731196	1.54068
0.733267	1.541
0.735801	1.54139
0.737914	1.54169
0.740008	1.54191
0.742118	1.54221
0.744235	1.54267
0.746264	1.5428
0.748336	1.54307
0.746276	1.54323
0.748378	1.54317
0.750598	1.54372
0.752906	1.54373
0.755379	1.54421
0.757545	1.54456
0.759567	1.54458
0.761665	1.54508
0.763729	1.54532
0.765762	1.54569
0.768028	1.54613
0.770229	1.54651
0.772327	1.54656
0.774521	1.54703
0.772442	1.54697
0.774463	1.54711
0.776531	1.54727
0.77856	1.54756
0.781162	1.54776
0.779053	1.54783
0.781124	1.54792
0.783471	1.54798
0.785706	1.5486
0.787739	1.54885
0.789795	1.54917
0.791897	1.54921
0.793945	1.54956
0.796154	1.54974
0.798676	1.55028
0.796502	1.5503
0.798573	1.55052
0.800847	1.55069
0.803129	1.55092
0.805395	1.55126
0.807409	1.55173
0.810317	1.5518
0.808249	1.55192
0.810309	1.55213
0.813007	1.55249
0.815025	1.55276
0.817081	1.55306
0.819164	1.55335
0.821323	1.5538
0.823539	1.55399
0.825794	1.55422
0.827961	1.55425
0.830219	1.55466
0.82814	1.55489
0.830403	1.55488
0.833598	1.55523
0.835707	1.55564
0.837839	1.55583
0.840037	1.55619
0.837794	1.55637
0.840052	1.55642
0.842253	1.55651
0.844298	1.55661
0.846491	1.55689
0.848521	1.5574
0.85063	1.55763
0.852636	1.55786
0.854643	1.55804
0.856657	1.55849
0.85869	1.55885
0.86146	1.55915
0.863535	1.55931
0.86621	1.55983
0.868366	1.55999
0.86626	1.56007
0.868324	1.56024
0.870804	1.56054
0.87354	1.56077
0.871048	1.56079
0.873253	1.56082
0.87529	1.56102
0.873154	1.56104
0.875657	1.56124
0.877988	1.56145
0.880056	1.56143
0.8822	1.56177
0.884309	1.56199
0.881852	1.5621
0.883896	1.56222
0.88604	1.56235
0.888062	1.56244
0.890076	1.56288
0.892736	1.56324
0.895464	1.56375
0.897497	1.56407
0.899817	1.56457
0.901903	1.56471
0.904685	1.56494
0.906787	1.56545
0.908859	1.56552
0.911018	1.56569
0.913051	1.56588
0.915263	1.56638
0.917744	1.56686
0.919819	1.56713
0.921989	1.56718
0.919723	1.56725
0.922501	1.56736
0.924527	1.56756
0.926529	1.56816
0.928601	1.56857
0.931058	1.56874
0.933137	1.56899
0.93517	1.56932
0.937191	1.56951
0.93499	1.56954
0.937577	1.56963
0.939591	1.56989
0.941693	1.57005
0.943707	1.57042
0.941498	1.57044
0.943604	1.57047
0.945729	1.5706
0.948144	1.57102
0.946134	1.5711
0.948163	1.57121
0.950246	1.57136
0.952409	1.57144
0.954457	1.57194
0.957549	1.57215
0.959765	1.57239
0.961825	1.57273
0.959715	1.57276
0.961733	1.5728
0.963831	1.57277
0.966074	1.57317
0.968096	1.5733
0.966074	1.57336
0.968153	1.57363
0.970232	1.57387
0.97251	1.57411
0.974535	1.57427
0.976652	1.57485
0.978915	1.57539
0.981548	1.57563
0.983894	1.5757
0.986	1.57576
0.988056	1.5759
0.990291	1.57623
0.992397	1.5767
0.994507	1.57696
0.99652	1.57736
0.998615	1.57751
1.00071	1.57757
1.00276	1.57769
1.00076	1.57777
1.00306	1.57799
1.00508	1.57833
1.00717	1.57872
1.00926	1.57908
1.01192	1.57933
1.01395	1.57937
1.01185	1.57939
1.01386	1.57945
1.01598	1.57986
1.01827	1.58011
1.02036	1.58042
1.01825	1.58042
1.02043	1.58056
1.02245	1.58049
1.02455	1.58068
1.02687	1.58072
1.02479	1.58078
1.02681	1.58116
1.02882	1.58152
1.031	1.58184
1.03311	1.58185
1.03104	1.58209
1.03354	1.58219
1.03562	1.5824
1.03817	1.58291
1.0402	1.58309
1.04235	1.58336
1.0444	1.58357
1.04653	1.58404
1.04865	1.58434
1.04648	1.58449
1.04855	1.58447
1.0506	1.58461
1.05269	1.58471
1.05486	1.58497
1.05702	1.58512
1.05903	1.58532
1.06126	1.58547
1.05925	1.58553
1.06127	1.58563
1.06391	1.58615
1.06605	1.58632
1.06824	1.58644
1.07027	1.58687
1.07228	1.58729
1.07431	1.58739
1.07644	1.58783
1.0744	1.58791
1.07655	1.58797
1.07855	1.58821
1.07616	1.58837
1.07875	1.58847
1.08087	1.58846
1.08312	1.58875
1.08516	1.58906
1.08722	1.58907
1.08931	1.58926
1.09168	1.58955
1.09377	1.58986
1.0917	1.59003
1.09432	1.59005
1.09644	1.59011
1.09859	1.59017
1.09641	1.59024
1.09841	1.59027
1.10057	1.59098
1.10283	1.59106
1.10494	1.59124
1.10697	1.59173
1.10493	1.59184
1.10701	1.59186
1.10904	1.59226
1.11106	1.59257
1.11347	1.59256
1.11551	1.59269
1.11318	1.59281
1.11519	1.59269
1.11725	1.59277
1.11462	1.5928
1.1171	1.59285
1.11915	1.59335
1.12123	1.59344
1.11882	1.59356
1.12111	1.59358
1.12352	1.59379
1.12564	1.59392
1.12337	1.59389
1.12556	1.59405
1.12343	1.59412
1.12545	1.59422
1.12748	1.59448
1.13003	1.59457
1.13237	1.59478
1.13032	1.59491
1.13252	1.59506
1.13525	1.5952
1.13731	1.59542
1.13528	1.59552
1.13733	1.59558
1.13945	1.59586
1.14151	1.5962
1.14358	1.59647
1.1458	1.59664
1.14789	1.5968
1.15002	1.5972
1.15224	1.59752
1.15459	1.59758
1.15666	1.59805
1.1587	1.59842
1.15648	1.59844
1.15856	1.59832
1.16062	1.59844
1.16269	1.59865
1.16523	1.59899
1.16305	1.59897
1.16511	1.59921
1.16716	1.59961
1.16986	1.59963
1.17194	1.59983
1.17396	1.6
1.17598	1.60014
1.17361	1.60012
1.17568	1.60031
1.17768	1.60031
1.17566	1.60057
1.17794	1.60068
1.17998	1.60094
1.18201	1.60105
1.1841	1.60172
1.18624	1.60164
1.18834	1.60217
1.19035	1.60234
1.19237	1.60273
1.19018	1.60283
1.19221	1.60286
1.19488	1.60295
1.19699	1.6031
1.19903	1.60328
1.19677	1.60352
1.19916	1.60357
1.20161	1.60402
1.20406	1.60405
1.20197	1.6042
1.20403	1.60431
1.20609	1.60436
1.20821	1.60461
1.21027	1.60486
1.21264	1.60515
1.21487	1.60519
1.21691	1.60586
1.21941	1.60629
1.22155	1.60623
1.22399	1.60639
1.22606	1.60696
1.2281	1.6072
1.23013	1.60743
1.23222	1.6077
1.23429	1.60786
1.2364	1.60827
1.23426	1.60832
1.23634	1.60838
1.23841	1.60864
1.24057	1.60874
1.24265	1.60883
1.24492	1.60888
1.2427	1.60907
1.2448	1.60911
1.24274	1.60922
1.24484	1.60945
1.24709	1.60969
1.24921	1.60972
1.24707	1.60996
1.24942	1.6099
1.25156	1.61013
1.24946	1.61017
1.25152	1.6103
1.2537	1.61046
1.2562	1.61068
1.25412	1.61075
1.25639	1.61073
1.2584	1.61081
1.26067	1.61092
1.25811	1.61093
1.26101	1.61122
1.26323	1.61123
1.26099	1.61146
1.26328	1.61164
1.26528	1.61176
1.2632	1.61178
1.26532	1.61183
1.26757	1.61204
1.26968	1.61217
1.26743	1.61211
1.26989	1.61216
1.26742	1.61224
1.26968	1.61248
1.27173	1.61273
1.27378	1.61288
1.27603	1.61291
1.27396	1.61302
1.27606	1.61327
1.27403	1.61314
1.27615	1.61324
1.27845	1.6138
1.28105	1.61374
1.27889	1.61366
1.28122	1.61382
1.28345	1.61402
1.28136	1.614
1.27926	1.61388
1.28172	1.61388
1.28459	1.61401
1.28236	1.6141
1.27986	1.61402
1.27776	1.61389
1.27304	1.61368
1.27599	1.61375
1.28011	1.614
1.28212	1.61407
1.28448	1.61425
1.28237	1.61418
1.28024	1.61411
1.28295	1.6141
1.27959	1.61398
1.28179	1.61402
1.28479	1.61426
1.28714	1.61429
1.28936	1.61446
1.28692	1.61449
1.28459	1.61441
1.28257	1.61432
1.28056	1.61426
1.28333	1.61426
1.2864	1.61446
1.28895	1.61465
1.28682	1.61473
1.28454	1.61465
1.28186	1.61461
1.28392	1.61472
1.28619	1.61475
1.28871	1.61483
1.29081	1.61491
1.28877	1.61481
1.29283	1.61518
1.29073	1.61513
1.28795	1.61496
1.29093	1.61504
1.28882	1.61502
1.2932	1.61523
1.29117	1.6152
1.28763	1.61507
1.28967	1.61497
1.29203	1.61509
1.29527	1.61549
1.29274	1.61543
1.28977	1.61527
1.2877	1.6151
1.29017	1.61515
1.28811	1.61497
1.28595	1.61495
1.28939	1.61493
1.29211	1.61514
1.29475	1.61525
1.29252	1.61532
1.29032	1.61519
1.29263	1.61525
1.29464	1.6157
1.29258	1.61573
1.29536	1.61586
1.29335	1.61579
1.29558	1.61581
1.29167	1.61576
1.29404	1.61594
1.29135	1.61572
1.29461	1.6159
1.29856	1.61604
1.29464	1.61578
1.29742	1.61591
1.30005	1.61599
1.30231	1.61604
1.30028	1.61606
1.29794	1.61612
1.30395	1.61628
1.30178	1.61637
1.2993	1.6163
1.30146	1.61627
1.3035	1.61635
1.30147	1.61642
1.29936	1.61633
1.30159	1.61645
1.29953	1.61647
1.29732	1.61639
1.2995	1.61652
1.29686	1.61632
1.30222	1.61655
1.30022	1.61652
1.30261	1.61646
1.30535	1.61655
1.30802	1.61673
1.30596	1.61674
1.30374	1.61656
1.30603	1.61665
1.30402	1.61661
1.30185	1.61663
1.30409	1.61669
1.30665	1.61678
1.30464	1.61672
1.30698	1.61691
1.30484	1.61686
1.30744	1.61706
1.30283	1.61686
1.30501	1.61696
1.30966	1.61704
1.30648	1.61694
1.30953	1.61713
1.307	1.61705
1.30483	1.61688
1.30773	1.61707
1.30523	1.61691
1.30869	1.61704
1.31102	1.61725
1.31305	1.61731
1.31081	1.61733
1.31292	1.61791
1.31532	1.61815
1.31762	1.61818
1.31982	1.61822
1.31757	1.61825
1.31979	1.61845
1.31681	1.61835
1.31954	1.61841
1.31715	1.6184
1.3195	1.61846
1.31616	1.61836
1.31846	1.61844
1.32082	1.61848
1.31834	1.61837
1.32073	1.61862
1.31796	1.61859
1.31502	1.61837
1.31708	1.61847
1.31948	1.61854
1.31604	1.61847
1.31808	1.61852
1.32016	1.61873
1.31687	1.61856
1.31919	1.61867
1.32149	1.61889
1.31897	1.61887
1.32105	1.6189
1.3253	1.61919
1.32759	1.61919
1.32526	1.61913
1.32326	1.61917
1.32528	1.61928
1.32312	1.61935
1.32627	1.61933
1.32863	1.61941
1.32632	1.6194
1.3287	1.61955
1.32652	1.61951
1.32945	1.61966
1.33192	1.61973
1.32986	1.61973
1.32785	1.61964
1.32558	1.6195
1.32328	1.6193
1.32566	1.6194
1.32785	1.61971
1.32555	1.6197
1.32758	1.61975
1.32972	1.61992
1.32738	1.61985
1.32963	1.61981
1.32742	1.61983
1.32962	1.61996
1.32745	1.61996
1.3295	1.61997
1.33169	1.62019
1.32962	1.62002
1.33251	1.62021
1.33046	1.6202
1.33273	1.6202
1.33058	1.62017
1.33265	1.62011
1.33049	1.62024
1.33261	1.62038
1.33478	1.62053
1.33268	1.62037
1.33474	1.62052
1.33273	1.6205
1.33512	1.62072
1.33714	1.62075
1.335	1.62088
1.33701	1.62103
1.33907	1.6211
1.33706	1.62117
1.33913	1.62144
1.34128	1.62156
1.33914	1.6216
1.34128	1.6216
1.3433	1.62177
1.34629	1.62195
1.34389	1.62183
1.34167	1.62196
1.34368	1.62196
1.34576	1.62202
1.34793	1.62214
1.35106	1.6222
1.34895	1.62228
1.35115	1.62231
1.35353	1.62238
1.3513	1.62242
1.35379	1.62272
1.35583	1.62312
1.35351	1.62316
1.35614	1.62329
1.35823	1.62334
1.35615	1.62335
1.35883	1.62352
1.35676	1.62348
1.35887	1.62353
1.35653	1.62361
1.35861	1.62369
1.36088	1.62366
1.36328	1.62375
1.36117	1.62399
1.36321	1.62412
1.36539	1.62426
1.36769	1.62455
1.36561	1.62444
1.36816	1.62465
1.37382	1.62493
1.37638	1.62509
1.37192	1.62502
1.36785	1.62482
1.36568	1.62475
1.36787	1.62484
1.36506	1.62471
1.3629	1.62452
1.36521	1.62461
1.36731	1.62466
1.36382	1.62448
1.36748	1.62474
1.36491	1.62455
1.36759	1.62466
1.36539	1.62468
1.36316	1.62455
1.36556	1.62463
1.36759	1.62467
1.36551	1.62467
1.37317	1.62493
1.3711	1.62502
1.36908	1.62494
1.36697	1.62475
1.36321	1.62451
1.36683	1.62467
1.369	1.62484
1.36696	1.62486
1.36406	1.62466
1.36672	1.62478
1.36977	1.62492
1.3674	1.62482
1.36527	1.62471
1.36807	1.62493
1.36587	1.62482
1.36824	1.62489
1.36523	1.62485
1.36723	1.62486
1.37081	1.62516
1.37417	1.62535
1.372	1.62518
1.36997	1.6252
1.36569	1.62507
1.37003	1.62505
1.36793	1.62504
1.37227	1.62526
1.36984	1.62526
1.36692	1.62498
1.36941	1.62513
1.37165	1.62527
1.36921	1.62523
1.36687	1.62511
1.36978	1.62512
1.37276	1.62532
1.37063	1.62519
1.36782	1.62506
1.3709	1.62518
1.37303	1.62537
1.37098	1.62539
1.37305	1.62536
1.37641	1.62567
1.37422	1.62562
1.37215	1.62558
1.37009	1.62547
1.36712	1.62526
1.37036	1.62535
1.37238	1.62551
1.37024	1.62554
1.37242	1.62564
1.37524	1.6257
1.3775	1.62581
1.38059	1.62585
1.37809	1.62589
1.38011	1.62608
1.37776	1.62598
1.38112	1.62614
1.37858	1.62614
1.38064	1.62634
1.38359	1.62627
1.38645	1.62646
1.38434	1.62651
1.3822	1.6264
1.3844	1.6265
1.38236	1.62637
1.38031	1.62633
1.38294	1.62654
1.38059	1.62642
1.38272	1.62659
1.38012	1.62657
1.3832	1.62663
1.38106	1.62658
1.3837	1.62666
1.38145	1.62655
1.38374	1.62664
1.38688	1.62691
1.38458	1.62686
1.38251	1.62675
1.38006	1.62667
1.37562	1.6265
1.37957	1.62668
1.37711	1.62656
1.38082	1.62671
1.3836	1.6268
1.38059	1.62675
1.38296	1.62678
1.38543	1.62678
1.38956	1.62684
1.39183	1.62698
1.38972	1.62672
1.3876	1.62677
1.39065	1.6269
1.38856	1.627
1.3917	1.62711
1.38884	1.62709
1.39094	1.62715
1.3887	1.627
1.38643	1.62724
1.38902	1.62733
1.38687	1.62749
1.3889	1.62746
1.39247	1.62769
1.39027	1.62769
1.39232	1.62761
1.39446	1.62768
1.39216	1.62764
1.3895	1.62785
1.39217	1.62811
1.38967	1.62814
1.39176	1.6281
1.39396	1.62812
1.39147	1.62813
1.39423	1.62824
1.39214	1.62822
1.39434	1.62839
1.39228	1.6284
1.39472	1.62848
1.398	1.62859
1.39587	1.62845
1.39383	1.6285
1.39686	1.62857
1.40106	1.62863
1.39804	1.62861
1.40221	1.62877
1.40007	1.62873
1.40325	1.62888
1.39983	1.6288
1.40229	1.62907
1.40017	1.62906
1.4038	1.62912
1.40693	1.62943
1.40389	1.62927
1.40186	1.62924
1.39945	1.62901
1.40436	1.62915
1.40236	1.62917
1.4003	1.62905
1.40287	1.62921
1.40025	1.62912
1.40258	1.62919
1.40459	1.6293
1.40235	1.6293
1.40435	1.62941
1.40235	1.62934
1.40477	1.62957
1.4071	1.6295
1.40502	1.62986
1.40709	1.62985
1.40939	1.63015
1.40724	1.63017
1.40941	1.63032
1.41163	1.63055
1.41417	1.63059
1.41138	1.63057
1.41368	1.63054
1.41574	1.6305
1.41339	1.63046
1.41114	1.63041
1.4132	1.63044
1.41521	1.63062
1.41265	1.63053
1.41622	1.63072
1.41411	1.63086
1.41708	1.63084
1.4198	1.63111
1.41767	1.63098
1.4198	1.63106
1.41756	1.63117
1.41963	1.6314
1.42197	1.63137
1.42402	1.63145
1.42632	1.63179
1.42414	1.6317
1.42633	1.63186
1.42431	1.63204
1.42642	1.63226
1.42856	1.6324
1.43057	1.63264
1.42855	1.63286
1.43063	1.63278
1.43277	1.63291
1.43494	1.63299
1.4372	1.63301
1.43501	1.63316
1.43707	1.63322
1.43956	1.63332
1.43712	1.63343
1.44003	1.63351
1.43799	1.63357
1.43575	1.63367
1.43816	1.63364
1.44052	1.63386
1.43806	1.63396
1.44012	1.63399
1.44266	1.63413
1.44023	1.63412
1.44292	1.63407
1.44547	1.63427
1.44788	1.63428
1.44572	1.63428
1.44787	1.63444
1.44572	1.63483
1.44788	1.6348
1.44994	1.63494
1.45261	1.63515
1.45467	1.63524
1.4567	1.6354
1.45874	1.63539
1.4609	1.63545
1.45872	1.63556
1.46079	1.63587
1.45842	1.636
1.4606	1.63624
1.46266	1.63647
1.46469	1.63668
1.46742	1.6369
1.46527	1.63702
1.46747	1.63709
1.46544	1.6372
1.46762	1.63738
1.46977	1.6374
1.47181	1.63762
1.46969	1.63773
1.47172	1.63766
1.46932	1.63766
1.47136	1.63788
1.46883	1.63779
1.47171	1.63793
1.4697	1.63784
1.47182	1.63783
1.46911	1.63791
1.47195	1.63802
1.46839	1.63789
1.47143	1.63795
1.46864	1.63799
1.47151	1.63804
1.46938	1.63801
1.47183	1.63808
1.46915	1.63808
1.46696	1.63789
1.47118	1.63803
1.47417	1.6382
1.47097	1.63795
1.47471	1.63814
1.47249	1.63804
1.47467	1.6381
1.47121	1.63802
1.47537	1.6381
1.47311	1.63807
1.47069	1.63798
1.47361	1.63802
1.47152	1.63812
1.47419	1.63824
1.47216	1.63828
1.47432	1.63831
1.47201	1.63824
1.47419	1.63833
1.47714	1.6385
1.47503	1.63836
1.47991	1.6385
1.47746	1.63847
1.47949	1.63855
1.47726	1.63836
1.47501	1.63838
1.47762	1.63844
1.48068	1.63859
1.47864	1.63851
1.47663	1.63858
1.4787	1.63862
1.47663	1.63869
1.47948	1.63876
1.4825	1.63884
1.48036	1.63885
1.47824	1.63878
1.47619	1.63872
1.47902	1.63878
1.47669	1.63867
1.47963	1.63881
1.48333	1.63898
1.48068	1.63888
1.48307	1.63896
1.48018	1.63897
1.47809	1.63892
1.48325	1.63921
1.48101	1.63914
1.48329	1.63925
1.48556	1.63922
1.48761	1.63916
1.48552	1.63935
1.48778	1.63948
1.4902	1.63945
1.48807	1.63959
1.49055	1.63964
1.48821	1.63955
1.49213	1.6399
1.48725	1.63986
1.4899	1.64002
1.48742	1.63999
1.49027	1.63976
1.49318	1.64011
1.49102	1.64004
1.48876	1.63983
1.49095	1.63995
1.49312	1.63999
1.49108	1.63995
1.49337	1.63998
1.49123	1.63995
1.49344	1.64016
1.491	1.6401
1.48863	1.63996
1.49104	1.63996
1.489	1.64013
1.48689	1.63998
1.48897	1.63997
1.49119	1.64019
1.49326	1.64025
1.49538	1.64031
1.49334	1.64035
1.4912	1.6403
1.4936	1.64036
1.5004	1.64083
1.49703	1.64066
1.49451	1.64054
1.4924	1.64045
1.49019	1.64032
1.4922	1.64027
1.49643	1.64054
1.49256	1.64046
1.49612	1.64056
1.49341	1.64052
1.49676	1.64061
1.49946	1.64073
1.50183	1.64084
1.49893	1.64088
1.49684	1.6407
1.49451	1.64054
1.49237	1.64039
1.49465	1.64048
1.49829	1.64053
1.50056	1.64068
1.49848	1.64061
1.49627	1.64071
1.4987	1.64076
1.50097	1.64083
1.49876	1.64122
1.50205	1.64135
1.49999	1.64117
1.49784	1.64139
1.50076	1.64156
1.50317	1.64149
1.50531	1.64169
1.5033	1.64186
1.50531	1.64196
1.50314	1.64215
1.50519	1.6421
1.50312	1.64219
1.50563	1.64219
1.50795	1.64236
1.51506	1.64275
1.51277	1.64272
1.51054	1.64262
1.5077	1.64235
1.50986	1.64255
1.50742	1.64248
1.51014	1.64255
1.50783	1.64256
1.50992	1.64277
1.50757	1.64266
1.50962	1.64264
1.5123	1.64283
1.51016	1.64285
1.50805	1.64266
1.51183	1.64283
1.50941	1.64279
1.51167	1.64284
1.51475	1.64292
1.51807	1.64309
1.51586	1.64305
1.51339	1.6429
1.51101	1.64278
1.51328	1.64288
1.51574	1.64298
1.51314	1.64296
1.50962	1.6428
1.51173	1.64284
1.51374	1.64309
1.51107	1.64305
1.5152	1.64307
1.51234	1.64301
1.51606	1.64321
1.5139	1.64309
1.51169	1.64303
1.50865	1.64279
1.51086	1.64288
1.51377	1.64303
1.5161	1.64326
1.51356	1.64325
1.51609	1.64326
1.51873	1.64348
1.51556	1.64342
1.51835	1.64352
1.52247	1.64372
1.51908	1.64358
1.51603	1.64344
1.51998	1.64355
1.5178	1.64366
1.52038	1.64372
1.51827	1.64368
1.51617	1.6438
1.51824	1.64378
1.52025	1.64375
1.52234	1.64415
1.52449	1.64425
1.52247	1.64433
1.52477	1.64438
1.52204	1.64429
1.52428	1.64436
1.52208	1.64409
1.5242	1.64417
1.52689	1.6442
1.52947	1.64435
1.53195	1.64444
1.5288	1.64447
1.53087	1.6444
1.53362	1.64472
1.53114	1.6446
1.5291	1.64468
1.53115	1.64458
1.52904	1.64465
1.53122	1.64465
1.53341	1.64487
1.53092	1.64479
1.52839	1.64469
1.5319	1.64483
1.52975	1.64482
1.53475	1.64506
1.53252	1.64507
1.53037	1.6449
1.53459	1.64517
1.53174	1.64504
1.52969	1.64485
1.53175	1.64487
1.529	1.64482
1.53122	1.64497
1.53427	1.64497
1.53211	1.64508
1.52978	1.64496
1.53277	1.64516
1.53051	1.64513
1.53307	1.64538
1.531	1.64532
1.53354	1.64538
1.5313	1.6453
1.5334	1.64532
1.53125	1.64535
1.52916	1.64516
1.53391	1.64537
1.53146	1.64529
1.52876	1.64522
1.53085	1.64538
1.53298	1.64548
1.53075	1.64546
1.5287	1.64542
1.52667	1.64554
1.52462	1.64518
1.52778	1.64538
1.52576	1.64512
1.52779	1.64543
1.53304	1.64579
1.53036	1.64596
1.52834	1.64568
1.52631	1.64551
1.52844	1.64545
1.52637	1.64532
1.52844	1.6456
1.53051	1.6458
1.52848	1.64577
1.5306	1.64599
1.52755	1.64606
1.5296	1.64567
1.53278	1.64617
1.53075	1.64603
1.52867	1.64625
1.53094	1.64627
1.52798	1.64622
1.5302	1.64634
1.52819	1.64627
1.53082	1.64627
1.52846	1.64597
1.53118	1.64615
1.52867	1.64616
1.53095	1.64608
1.52853	1.64605
1.53094	1.64641
1.52812	1.64641
1.5302	1.64656
1.52804	1.64647
1.53016	1.64653
1.52786	1.64649
1.52987	1.6465
1.52778	1.64613
1.53066	1.6462
1.52786	1.64606
1.52995	1.6463
1.52782	1.64624
1.53001	1.64634
1.53221	1.64653
1.53015	1.6465
1.52788	1.64636
1.53038	1.64632
1.52772	1.64642
1.52994	1.64648
1.52791	1.64671
1.52999	1.64675
1.52798	1.64649
1.5301	1.64648
1.52795	1.64643
1.52997	1.64656
1.52781	1.64686
1.52986	1.64695
1.52743	1.64688
1.53028	1.6469
1.52791	1.64693
1.53002	1.6471
1.5275	1.64687
1.53098	1.64653
1.52889	1.64643
1.52671	1.64633
1.52884	1.64641
1.52625	1.64613
1.53086	1.64643
1.52799	1.64633
1.52582	1.64627
1.53016	1.64652
1.52782	1.64652
1.52982	1.64655
1.52761	1.64655
1.52545	1.64635
1.52834	1.64648
1.53041	1.64677
1.5283	1.64637
1.5303	1.6465
1.52828	1.64669
1.53038	1.64668
1.52838	1.64667
1.52634	1.64684
1.52874	1.64694
1.52666	1.64679
1.52884	1.64695
1.52653	1.64698
1.52411	1.64671
1.52769	1.6469
1.52564	1.64662
1.52786	1.6468
1.5248	1.64665
1.52816	1.64675
1.52584	1.64665
1.52213	1.6465
1.52443	1.64669
1.52762	1.64693
1.52441	1.64671
1.52182	1.64654
1.52631	1.64675
1.52357	1.64692
1.52709	1.64708
1.52483	1.64709
1.52259	1.647
1.5201	1.64663
1.52379	1.6469
1.52926	1.64719
1.53141	1.64777
1.52929	1.64735
1.5313	1.64717
1.53168	1.64727

## Sheet: Fig 3d
	At 1.47 V 85 deg C (= 100% energy efficiency; HHV)
	time/min	I/mA cm-2	I/A/cm2
	0.00333333	351.707	0.351707
	0.00666667	328.882	0.328882
	0.01	321.754	0.321754
	0.0133333	316.752	0.316752
	0.0166667	314.016	0.314016
	0.02	312.235	0.312235
	0.0233333	311.517	0.311517
	0.0266667	310.37	0.31037
	0.03	309.376	0.309376
	0.0333333	308.914	0.308914
	0.0366667	308.081	0.308081
	0.04	307.428	0.307428
	0.0433333	307.194	0.307194
	0.0466667	306.533	0.306533
	0.05	305.929	0.305929
	0.0533333	305.922	0.305922
	0.0566667	305.696	0.305696
	0.06	305.337	0.305337
	0.0633333	305.104	0.305104
	0.0666667	305.192	0.305192
	0.07	305.001	0.305001
	0.0733333	304.695	0.304695
	0.0766667	304.516	0.304516
	0.08	304.198	0.304198
	0.0833333	304.47	0.30447
	0.0866667	303.958	0.303958
	0.09	304.194	0.304194
	0.0933333	304.007	0.304007
	0.0966667	303.763	0.303763
	0.1	303.916	0.303916
	0.103333	303.793	0.303793
	0.106667	303.656	0.303656
	0.11	304.065	0.304065
	0.113333	303.809	0.303809
	0.116667	303.747	0.303747
	0.12	303.702	0.303702
	0.123333	303.896	0.303896
	0.126667	303.881	0.303881
	0.13	304.607	0.304607
	0.133333	303.595	0.303595
	0.136667	303.629	0.303629
	0.14	303.442	0.303442
	0.143333	303.694	0.303694
	0.146667	303.14	0.30314
	0.15	303.977	0.303977
	0.153333	303.908	0.303908
	0.156667	303.912	0.303912
	0.16	303.847	0.303847
	0.163333	303.851	0.303851
	0.166667	303.667	0.303667
	0.17	303.809	0.303809
	0.173333	303.384	0.303384
	0.176667	303.235	0.303235
	0.18	303.48	0.30348
	0.183333	304.259	0.304259
	0.186667	303.874	0.303874
	0.19	303.759	0.303759
	0.193333	303.304	0.303304
	0.196667	303.831	0.303831
	0.2	303.025	0.303025
	0.203333	303.354	0.303354
	0.206667	303.694	0.303694
	0.21	304.007	0.304007
	0.213333	304.206	0.304206
	0.216667	303.545	0.303545
	0.22	303.293	0.303293
	0.223333	303.453	0.303453
	0.226667	304.34	0.30434
	0.23	304.187	0.304187
	0.233333	304.172	0.304172
	0.236667	303.87	0.30387
	0.24	304.084	0.304084
	0.243333	303.885	0.303885
	0.246667	303.809	0.303809
	0.25	304.458	0.304458
	0.253333	304.626	0.304626
	0.256667	304.477	0.304477
	0.26	303.931	0.303931
	0.263333	304.355	0.304355
	0.266667	302.773	0.302773
	0.27	304.206	0.304206
	0.273333	304.244	0.304244
	0.276667	305.842	0.305842
	0.28	304.519	0.304519
	0.283333	304.879	0.304879
	0.286667	304.034	0.304034
	0.29	303.789	0.303789
	0.293333	304.114	0.304114
	0.296667	304.29	0.30429
	0.3	304.206	0.304206
	0.303333	304.409	0.304409
	0.306667	304	0.304
	0.31	304.275	0.304275
	0.313333	304.233	0.304233
	0.316667	304.149	0.304149
	0.32	304.29	0.30429
	0.323333	304.756	0.304756
	0.326667	304.493	0.304493
	0.33	304.665	0.304665
	0.333333	304.359	0.304359
	0.336667	304.13	0.30413
	0.34	304.114	0.304114
	0.343333	304.179	0.304179
	0.346667	304.623	0.304623
	0.35	304.856	0.304856
	0.353333	304.256	0.304256
	0.356667	303.625	0.303625
	0.36	304.191	0.304191
	0.363333	304.473	0.304473
	0.366667	304.294	0.304294
	0.37	304.898	0.304898
	0.373333	304.913	0.304913
	0.376667	304.947	0.304947
	0.38	304.902	0.304902
	0.383333	304.133	0.304133
	0.386667	304.317	0.304317
	0.39	305.226	0.305226
	0.393333	304.909	0.304909
	0.396667	305.115	0.305115
	0.4	305.566	0.305566
	0.403333	305.108	0.305108
	0.406667	305.016	0.305016
	0.41	305.49	0.30549
	0.413333	304.554	0.304554
	0.416667	305.372	0.305372
	0.42	304.837	0.304837
	0.423333	305.681	0.305681
	0.426667	305.223	0.305223
	0.43	304.955	0.304955
	0.433333	305.352	0.305352
	0.436667	305.2	0.3052
	0.44	305.001	0.305001
	0.443333	304.772	0.304772
	0.446667	304.787	0.304787
	0.45	304.817	0.304817
	0.453333	305.073	0.305073
	0.456667	305.058	0.305058
	0.46	304.875	0.304875
	0.463333	304.844	0.304844
	0.466667	305.016	0.305016
	0.47	304.921	0.304921
	0.473333	305.257	0.305257
	0.476667	305.203	0.305203
	0.48	304.921	0.304921
	0.483333	304.821	0.304821
	0.486667	304.588	0.304588
	0.49	305.02	0.30502
	0.493333	305.081	0.305081
	0.496667	305.131	0.305131
	0.5	305.223	0.305223
	0.503333	305.253	0.305253
	0.506667	304.848	0.304848
	0.51	305.119	0.305119
	0.513333	304.856	0.304856
	0.516667	304.657	0.304657
	0.52	305.146	0.305146
	0.523333	305.482	0.305482
	0.526667	304.924	0.304924
	0.53	305.043	0.305043
	0.533333	305.173	0.305173
	0.536667	305.196	0.305196
	0.54	304.875	0.304875
	0.543333	305.299	0.305299
	0.546667	305.417	0.305417
	0.55	304.871	0.304871
	0.553333	305.352	0.305352
	0.556667	305.161	0.305161
	0.56	305.077	0.305077
	0.563333	305.001	0.305001
	0.566667	305.222	0.305222
	0.57	305.066	0.305066
	0.573333	304.783	0.304783
	0.576667	305.18	0.30518
	0.58	304.756	0.304756
	0.583333	304.634	0.304634
	0.586667	304.859	0.304859
	0.59	304.695	0.304695
	0.593333	304.726	0.304726
	0.596667	305.077	0.305077
	0.6	305.008	0.305008
	0.603333	305.096	0.305096
	0.606667	304.951	0.304951
	0.61	305.062	0.305062
	0.613333	305.051	0.305051
	0.616667	305.043	0.305043
	0.62	304.871	0.304871
	0.623333	304.886	0.304886
	0.626667	304.802	0.304802
	0.63	304.588	0.304588
	0.633333	304.928	0.304928
	0.636667	304.879	0.304879
	0.64	304.607	0.304607
	0.643333	304.955	0.304955
	0.646667	304.588	0.304588
	0.65	304.393	0.304393
	0.653333	304.997	0.304997
	0.656667	304.81	0.30481
	0.66	304.73	0.30473
	0.663333	305.054	0.305054
	0.666667	304.825	0.304825
	0.67	304.768	0.304768
	0.673333	304.531	0.304531
	0.676667	304.844	0.304844
	0.68	304.917	0.304917
	0.683333	304.814	0.304814
	0.686667	304.592	0.304592
	0.69	304.409	0.304409
	0.693333	304.963	0.304963
	0.696667	304.588	0.304588
	0.7	304.428	0.304428
	0.703333	304.764	0.304764
	0.706667	304.997	0.304997
	0.71	304.909	0.304909
	0.713333	304.791	0.304791
	0.716667	305.043	0.305043
	0.72	304.672	0.304672
	0.723333	305.44	0.30544
	0.726667	305.666	0.305666
	0.73	305.716	0.305716
	0.733333	305.501	0.305501
	0.736667	305.559	0.305559
	0.74	305.612	0.305612
	0.743333	305.414	0.305414
	0.746667	305.631	0.305631
	0.75	305.544	0.305544
	0.753333	305.563	0.305563
	0.756667	305.429	0.305429
	0.76	305.276	0.305276
	0.763333	305.138	0.305138
	0.766667	305.104	0.305104
	0.77	305.322	0.305322
	0.773333	305.372	0.305372
	0.776667	305.081	0.305081
	0.78	305.104	0.305104
	0.783333	305.341	0.305341
	0.786667	304.668	0.304668
	0.79	305.586	0.305586
	0.793333	305.586	0.305586
	0.796667	305.249	0.305249
	0.8	305.605	0.305605
	0.803333	304.833	0.304833
	0.806667	305.345	0.305345
	0.81	305.23	0.30523
	0.813333	304.875	0.304875
	0.816667	305.276	0.305276
	0.82	306.304	0.306304
	0.823333	306.029	0.306029
	0.826667	307.187	0.307187
	0.83	306.079	0.306079
	0.833333	306.059	0.306059
	0.836667	306.3	0.3063
	0.84	306.04	0.30604
	0.843333	307.103	0.307103
	0.846667	305.788	0.305788
	0.85	305.047	0.305047
	0.853333	305.746	0.305746
	0.856667	305.574	0.305574
	0.86	305.463	0.305463
	0.863333	305.402	0.305402
	0.866667	305.131	0.305131
	0.87	305.253	0.305253
	0.873333	305.712	0.305712
	0.876667	305.582	0.305582
	0.88	305.18	0.30518
	0.883333	305.689	0.305689
	0.886667	305.337	0.305337
	0.89	305.425	0.305425
	0.893333	304.577	0.304577
	0.896667	305.505	0.305505
	0.9	305.555	0.305555
	0.903333	305.425	0.305425
	0.906667	305.463	0.305463
	0.91	305.482	0.305482
	0.913333	305.261	0.305261
	0.916667	305.093	0.305093
	0.92	305.417	0.305417
	0.923333	306.052	0.306052
	0.926667	305.807	0.305807
	0.93	305.509	0.305509
	0.933333	305.528	0.305528
	0.936667	305.654	0.305654
	0.94	305.914	0.305914
	0.943333	305.704	0.305704
	0.946667	305.593	0.305593
	0.95	305.521	0.305521
	0.953333	305.326	0.305326
	0.956667	305.918	0.305918
	0.96	305.735	0.305735
	0.963333	305.395	0.305395
	0.966667	305.521	0.305521
	0.97	305.62	0.30562
	0.973333	305.586	0.305586
	0.976667	305.44	0.30544
	0.98	305.238	0.305238
	0.983333	305.501	0.305501
	0.986667	305.482	0.305482
	0.99	305.807	0.305807
	0.993333	305.704	0.305704
	0.996667	305.677	0.305677
	1	305.761	0.305761
	1.00333	305.245	0.305245
	1.00667	305.44	0.30544
	1.01	305.326	0.305326
	1.01333	305.295	0.305295
	1.01667	305.505	0.305505
	1.02	305.41	0.30541
	1.02333	305.383	0.305383
	1.02667	305.18	0.30518
	1.03	305.685	0.305685
	1.03333	305.414	0.305414
	1.03667	305.941	0.305941
	1.04	306.071	0.306071
	1.04333	305.983	0.305983
	1.04667	305.834	0.305834
	1.05	305.689	0.305689
	1.05333	305.773	0.305773
	1.05667	305.605	0.305605
	1.06	305.685	0.305685
	1.06333	305.681	0.305681
	1.06667	305.57	0.30557
	1.07	305.322	0.305322
	1.07333	305.154	0.305154
	1.07667	305.586	0.305586
	1.08	305.295	0.305295
	1.08333	305.119	0.305119
	1.08667	305.337	0.305337
	1.09	305.028	0.305028
	1.09333	305.368	0.305368
	1.09667	305.184	0.305184
	1.1	305.448	0.305448
	1.10333	305.555	0.305555
	1.10667	305.532	0.305532
	1.11	305.532	0.305532
	1.11333	306.231	0.306231
	1.11667	306.3	0.3063
	1.12	306.071	0.306071
	1.12333	306.079	0.306079
	1.12667	305.754	0.305754
	1.13	305.887	0.305887
	1.13333	305.589	0.305589
	1.13667	306.086	0.306086
	1.14	305.865	0.305865
	1.14333	305.918	0.305918
	1.14667	305.8	0.3058
	1.15	305.509	0.305509
	1.15333	305.723	0.305723
	1.15667	305.066	0.305066
	1.16	305.192	0.305192
	1.16333	305.517	0.305517
	1.16667	305.23	0.30523
	1.17	305.215	0.305215
	1.17333	304.684	0.304684
	1.17667	305.521	0.305521
	1.18	305.872	0.305872
	1.18333	305.532	0.305532
	1.18667	305.433	0.305433
	1.19	305.383	0.305383
	1.19333	305.372	0.305372
	1.19667	305.081	0.305081
	1.2	305.987	0.305987
	1.20333	306.205	0.306205
	1.20667	306.3	0.3063
	1.21	305.998	0.305998
	1.21333	306.186	0.306186
	1.21667	305.983	0.305983
	1.22	305.857	0.305857
	1.22333	306.247	0.306247
	1.22667	305.559	0.305559
	1.23	305.379	0.305379
	1.23333	305.391	0.305391
	1.23667	306.537	0.306537
	1.24	305.532	0.305532
	1.24333	305.75	0.30575
	1.24667	305.498	0.305498
	1.25	305.326	0.305326
	1.25333	304.917	0.304917
	1.25667	305.028	0.305028
	1.26	305.467	0.305467
	1.26333	306.071	0.306071
	1.26667	305.547	0.305547
	1.27	305.979	0.305979
	1.27333	305.777	0.305777
	1.27667	305.322	0.305322
	1.28	306.155	0.306155
	1.28333	305.15	0.30515
	1.28667	305.349	0.305349
	1.29	305.345	0.305345
	1.29333	304.829	0.304829
	1.29667	305.528	0.305528
	1.3	305.112	0.305112
	1.30333	304.355	0.304355
	1.30667	306.224	0.306224
	1.31	305.887	0.305887
	1.31333	306.01	0.30601
	1.31667	305.819	0.305819
	1.32	305.628	0.305628
	1.32333	305.761	0.305761
	1.32667	305.673	0.305673
	1.33	305.926	0.305926
	1.33333	305.452	0.305452
	1.33667	305.712	0.305712
	1.34	305.501	0.305501
	1.34333	305.211	0.305211
	1.34667	305.337	0.305337
	1.35	305.387	0.305387
	1.35333	305.284	0.305284
	1.35667	305.253	0.305253
	1.36	306.151	0.306151
	1.36333	305.234	0.305234
	1.36667	305.54	0.30554
	1.37	305.314	0.305314
	1.37333	305.215	0.305215
	1.37667	305.219	0.305219
	1.38	305.219	0.305219
	1.38333	306.101	0.306101
	1.38667	305.15	0.30515
	1.39	304.634	0.304634
	1.39333	304.837	0.304837
	1.39667	305.433	0.305433
	1.4	305.249	0.305249
	1.40333	305.406	0.305406
	1.40667	304.634	0.304634
	1.41	305.085	0.305085
	1.41333	304.921	0.304921
	1.41667	305.513	0.305513
	1.42	304.882	0.304882
	1.42333	305.551	0.305551
	1.42667	305.463	0.305463
	1.43	305.486	0.305486
	1.43333	305.375	0.305375
	1.43667	305.337	0.305337
	1.44	304.966	0.304966
	1.44333	306.182	0.306182
	1.44667	305.738	0.305738
	1.45	305.612	0.305612
	1.45333	305.823	0.305823
	1.45667	305.654	0.305654
	1.46	305.356	0.305356
	1.46333	305.257	0.305257
	1.46667	306.289	0.306289
	1.47	305.88	0.30588
	1.47333	306.014	0.306014
	1.47667	305.914	0.305914
	1.48	305.582	0.305582
	1.48333	305.589	0.305589
	1.48667	305.31	0.30531
	1.49	305.349	0.305349
	1.49333	305.842	0.305842
	1.49667	306.082	0.306082
	1.5	306.029	0.306029
	1.50333	305.983	0.305983
	1.50667	305.983	0.305983
	1.51	305.987	0.305987
	1.51333	306.079	0.306079
	1.51667	305.907	0.305907
	1.52	305.433	0.305433
	1.52333	306.079	0.306079
	1.52667	305.582	0.305582
	1.53	305.597	0.305597
	1.53333	305.215	0.305215
	1.53667	305.528	0.305528
	1.54	305.635	0.305635
	1.54333	306.109	0.306109
	1.54667	306.193	0.306193
	1.55	305.681	0.305681
	1.55333	305.654	0.305654
	1.55667	305.498	0.305498
	1.56	305.467	0.305467
	1.56333	305.28	0.30528
	1.56667	306.059	0.306059
	1.57	306.048	0.306048
	1.57333	305.88	0.30588
	1.57667	306.071	0.306071
	1.58	306.021	0.306021
	1.58333	305.758	0.305758
	1.58667	305.215	0.305215
	1.59	305.44	0.30544
	1.59333	305.746	0.305746
	1.59667	305.62	0.30562
	1.6	305.261	0.305261
	1.60333	305.459	0.305459
	1.60667	305.593	0.305593
	1.61	305.956	0.305956
	1.61333	306.193	0.306193
	1.61667	305.918	0.305918
	1.62	306.036	0.306036
	1.62333	306.079	0.306079
	1.62667	306.002	0.306002
	1.63	306.056	0.306056
	1.63333	306.537	0.306537
	1.63667	306.197	0.306197
	1.64	306.017	0.306017
	1.64333	305.677	0.305677
	1.64667	305.723	0.305723
	1.65	305.628	0.305628
	1.65333	305.784	0.305784
	1.65667	306.121	0.306121
	1.66	306.178	0.306178
	1.66333	305.807	0.305807
	1.66667	305.937	0.305937
	1.67	305.628	0.305628
	1.67333	305.964	0.305964
	1.67667	305.903	0.305903
	1.68	305.972	0.305972
	1.68333	305.872	0.305872
	1.68667	305.914	0.305914
	1.69	305.929	0.305929
	1.69333	306.059	0.306059
	1.69667	305.861	0.305861
	1.7	305.735	0.305735
	1.70333	305.769	0.305769
	1.70667	306.231	0.306231
	1.71	306.384	0.306384
	1.71333	306.289	0.306289
	1.71667	306.277	0.306277
	1.72	306.098	0.306098
	1.72333	306.472	0.306472
	1.72667	306.201	0.306201
	1.73	306.27	0.30627
	1.73333	306.132	0.306132
	1.73667	306.029	0.306029
	1.74	306.09	0.30609
	1.74333	306.293	0.306293
	1.74667	305.987	0.305987
	1.75	306.174	0.306174
	1.75333	305.731	0.305731
	1.75667	305.605	0.305605
	1.76	305.716	0.305716
	1.76333	305.887	0.305887
	1.76667	306.006	0.306006
	1.77	305.88	0.30588
	1.77333	306.094	0.306094
	1.77667	305.119	0.305119
	1.78	306.197	0.306197
	1.78333	306.063	0.306063
	1.78667	306.403	0.306403
	1.79	306.216	0.306216
	1.79333	306.365	0.306365
	1.79667	306.147	0.306147
	1.8	306.487	0.306487
	1.80333	306.426	0.306426
	1.80667	306.442	0.306442
	1.81	306.361	0.306361
	1.81333	306.4	0.3064
	1.81667	306.304	0.306304
	1.82	306.228	0.306228
	1.82333	306.063	0.306063
	1.82667	306.01	0.30601
	1.83	306.178	0.306178
	1.83333	306.392	0.306392
	1.83667	306.373	0.306373
	1.84	306.568	0.306568
	1.84333	305.941	0.305941
	1.84667	306.086	0.306086
	1.85	306.059	0.306059
	1.85333	306.281	0.306281
	1.85667	306.029	0.306029
	1.86	305.884	0.305884
	1.86333	305.823	0.305823
	1.86667	306.101	0.306101
	1.87	305.88	0.30588
	1.87333	305.865	0.305865
	1.87667	306.121	0.306121
	1.88	306.021	0.306021
	1.88333	306.25	0.30625
	1.88667	306.14	0.30614
	1.89	305.983	0.305983
	1.89333	305.933	0.305933
	1.89667	306.541	0.306541
	1.9	306.9	0.3069
	1.90333	306.885	0.306885
	1.90667	306.491	0.306491
	1.91	306.457	0.306457
	1.91333	306.124	0.306124
	1.91667	305.972	0.305972
	1.92	306.247	0.306247
	1.92333	306.396	0.306396
	1.92667	306.522	0.306522
	1.93	306.346	0.306346
	1.93333	306.503	0.306503
	1.93667	306.289	0.306289
	1.94	306.101	0.306101
	1.94333	306.438	0.306438
	1.94667	305.891	0.305891
	1.95	305.773	0.305773
	1.95333	305.639	0.305639
	1.95667	306.006	0.306006
	1.96	306.262	0.306262
	1.96333	306.01	0.30601
	1.96667	306.277	0.306277
	1.97	306.006	0.306006
	1.97333	306.036	0.306036
	1.97667	306.315	0.306315
	1.98	306.698	0.306698
	1.98333	306.805	0.306805
	1.98667	306.724	0.306724
	1.99	306.606	0.306606
	1.99333	306.56	0.30656
	1.99667	306.35	0.30635
	2	306.136	0.306136
	2.00333	307.019	0.307019
	2.00667	306.671	0.306671
	2.01	306.755	0.306755
	2.01333	306.327	0.306327
	2.01667	306.296	0.306296
	2.02	306.487	0.306487
	2.02333	305.941	0.305941
	2.02667	306.782	0.306782
	2.03	306.977	0.306977
	2.03333	306.797	0.306797
	2.03667	306.786	0.306786
	2.04	306.656	0.306656
	2.04333	306.476	0.306476
	2.04667	306.43	0.30643
	2.05	306.449	0.306449
	2.05333	306.166	0.306166
	2.05667	306.705	0.306705
	2.06	306.484	0.306484
	2.06333	306.87	0.30687
	2.06667	306.808	0.306808
	2.07	306.648	0.306648
	2.07333	306.38	0.30638
	2.07667	306.442	0.306442
	2.08	306.957	0.306957
	2.08333	307.244	0.307244
	2.08667	307.286	0.307286
	2.09	307.21	0.30721
	2.09333	307.363	0.307363
	2.09667	307	0.307
	2.1	306.602	0.306602
	2.10333	306.56	0.30656
	2.10667	307.126	0.307126
	2.11	306.61	0.30661
	2.11333	306.881	0.306881
	2.11667	306.705	0.306705
	2.12	306.889	0.306889
	2.12333	306.808	0.306808
	2.12667	306.862	0.306862
	2.13	306.774	0.306774
	2.13333	307.038	0.307038
	2.13667	306.877	0.306877
	2.14	306.831	0.306831
	2.14333	306.392	0.306392
	2.14667	306.457	0.306457
	2.15	307.007	0.307007
	2.15333	307.34	0.30734
	2.15667	307.252	0.307252
	2.16	307.08	0.30708
	2.16333	307.214	0.307214
	2.16667	307.057	0.307057
	2.17	306.877	0.306877
	2.17333	307.091	0.307091
	2.17667	307.336	0.307336
	2.18	307.198	0.307198
	2.18333	307.202	0.307202
	2.18667	306.786	0.306786
	2.19	306.617	0.306617
	2.19333	306.64	0.30664
	2.19667	306.568	0.306568
	2.2	306.938	0.306938
	2.20333	307.16	0.30716
	2.20667	307.091	0.307091
	2.21	307.11	0.30711
	2.21333	306.763	0.306763
	2.21667	306.847	0.306847
	2.22	306.721	0.306721
	2.22333	307.16	0.30716
	2.22667	307.431	0.307431
	2.23	307.229	0.307229
	2.23333	307.321	0.307321
	2.23667	307.408	0.307408
	2.24	307.122	0.307122
	2.24333	306.977	0.306977
	2.24667	307.328	0.307328
	2.25	307.149	0.307149
	2.25333	306.866	0.306866
	2.25667	306.61	0.30661
	2.26	306.38	0.30638
	2.26333	306.4	0.3064
	2.26667	306.457	0.306457
	2.27	306.789	0.306789
	2.27333	306.594	0.306594
	2.27667	306.854	0.306854
	2.28	306.961	0.306961
	2.28333	306.858	0.306858
	2.28667	306.675	0.306675
	2.29	306.961	0.306961
	2.29333	306.705	0.306705
	2.29667	306.545	0.306545
	2.3	306.445	0.306445
	2.30333	306.866	0.306866
	2.30667	307.084	0.307084
	2.31	307.026	0.307026
	2.31333	307.03	0.30703
	2.31667	306.831	0.306831
	2.32	306.866	0.306866
	2.32333	306.69	0.30669
	2.32667	306.342	0.306342
	2.33	306.636	0.306636
	2.33333	306.95	0.30695
	2.33667	306.847	0.306847
	2.34	306.847	0.306847
	2.34333	307.378	0.307378
	2.34667	306.977	0.306977
	2.35	306.881	0.306881
	2.35333	306.48	0.30648
	2.35667	307.171	0.307171
	2.36	306.919	0.306919
	2.36333	306.564	0.306564
	2.36667	307.026	0.307026
	2.37	307.523	0.307523
	2.37333	307.103	0.307103
	2.37667	307.267	0.307267
	2.38	307.129	0.307129
	2.38333	307.42	0.30742
	2.38667	307.114	0.307114
	2.39	307.107	0.307107
	2.39333	306.77	0.30677
	2.39667	306.786	0.306786
	2.4	307.233	0.307233
	2.40333	307.298	0.307298
	2.40667	307.313	0.307313
	2.41	307.145	0.307145
	2.41333	307.221	0.307221
	2.41667	307.458	0.307458
	2.42	307.229	0.307229
	2.42333	306.988	0.306988
	2.42667	307.049	0.307049
	2.43	307.542	0.307542
	2.43333	306.957	0.306957
	2.43667	307.294	0.307294
	2.44	307.385	0.307385
	2.44333	307.485	0.307485
	2.44667	307.63	0.30763
	2.45	307.527	0.307527
	2.45333	307.019	0.307019
	2.45667	307.401	0.307401
	2.46	307.351	0.307351
	2.46333	307.156	0.307156
	2.46667	307.022	0.307022
	2.47	306.961	0.306961
	2.47333	307.019	0.307019
	2.47667	307.042	0.307042
	2.48	307.145	0.307145
	2.48333	307.114	0.307114
	2.48667	307.473	0.307473
	2.49	306.938	0.306938
	2.49333	307.313	0.307313
	2.49667	307.382	0.307382
	2.5	307.263	0.307263
	2.50333	307.443	0.307443
	2.50667	307.649	0.307649
	2.51	307.588	0.307588
	2.51333	307.447	0.307447
	2.51667	307.194	0.307194
	2.52	307.137	0.307137
	2.52333	307.5	0.3075
	2.52667	307.156	0.307156
	2.53	307.324	0.307324
	2.53333	307.275	0.307275
	2.53667	306.988	0.306988
	2.54	307.122	0.307122
	2.54333	307.343	0.307343
	2.54667	307.382	0.307382
	2.55	307.217	0.307217
	2.55333	307.431	0.307431
	2.55667	307.271	0.307271
	2.56	307.087	0.307087
	2.56333	306.95	0.30695
	2.56667	306.808	0.306808
	2.57	307.057	0.307057
	2.57333	306.694	0.306694
	2.57667	306.793	0.306793
	2.58	307.045	0.307045
	2.58333	307.145	0.307145
	2.58667	307.252	0.307252
	2.59	307.313	0.307313
	2.59333	307.259	0.307259
	2.59667	307.049	0.307049
	2.6	307.049	0.307049
	2.60333	307.019	0.307019
	2.60667	306.961	0.306961
	2.61	307.263	0.307263
	2.61333	308.173	0.308173
	2.61667	307.71	0.30771
	2.62	308.012	0.308012
	2.62333	308.188	0.308188
	2.62667	308.188	0.308188
	2.63	308.169	0.308169
	2.63333	308.257	0.308257
	2.63667	307.951	0.307951
	2.64	307.638	0.307638
	2.64333	307.649	0.307649
	2.64667	307.863	0.307863
	2.65	307.97	0.30797
	2.65333	307.749	0.307749
	2.65667	308.234	0.308234
	2.66	308.005	0.308005
	2.66333	307.978	0.307978
	2.66667	308.165	0.308165
	2.67	307.603	0.307603
	2.67333	307.523	0.307523
	2.67667	307.691	0.307691
	2.68	308.318	0.308318
	2.68333	308.07	0.30807
	2.68667	309.025	0.309025
	2.69	308.933	0.308933
	2.69333	308.884	0.308884
	2.69667	308.765	0.308765
	2.7	308.643	0.308643
	2.70333	308.658	0.308658
	2.70667	308.601	0.308601
	2.71	308.582	0.308582
	2.71333	308.276	0.308276
	2.71667	308.799	0.308799
	2.72	308.226	0.308226
	2.72333	308.127	0.308127
	2.72667	308.436	0.308436
	2.73	308.329	0.308329
	2.73333	308.081	0.308081
	2.73667	308.284	0.308284
	2.74	308.005	0.308005
	2.74333	308.207	0.308207
	2.74667	307.607	0.307607
	2.75	307.951	0.307951
	2.75333	308.073	0.308073
	2.75667	308.104	0.308104
	2.76	308.081	0.308081
	2.76333	307.913	0.307913
	2.76667	307.775	0.307775
	2.77	307.787	0.307787
	2.77333	308.001	0.308001
	2.77667	307.97	0.30797
	2.78	308.142	0.308142
	2.78333	308.249	0.308249
	2.78667	307.752	0.307752
	2.79	308.322	0.308322
	2.79333	307.798	0.307798
	2.79667	307.963	0.307963
	2.8	307.856	0.307856
	2.80333	308.192	0.308192
	2.80667	308.562	0.308563
	2.81	308.371	0.308371
	2.81333	308.119	0.308119
	2.81667	307.814	0.307814
	2.82	308.207	0.308207
	2.82333	308.364	0.308364
	2.82667	308.108	0.308108
	2.83	307.619	0.307619
	2.83333	307.856	0.307856
	2.83667	307.588	0.307588
	2.84	308.016	0.308016
	2.84333	309.033	0.309033
	2.84667	309.078	0.309078
	2.85	308.826	0.308826
	2.85333	308.807	0.308807
	2.85667	308.654	0.308654
	2.86	308.268	0.308268
	2.86333	308.402	0.308402
	2.86667	308.574	0.308574
	2.87	308.517	0.308517
	2.87333	308.215	0.308215
	2.87667	308.222	0.308222
	2.88	307.798	0.307798
	2.88333	308.23	0.30823
	2.88667	308.708	0.308708
	2.89	308.696	0.308696
	2.89333	308.436	0.308436
	2.89667	308.421	0.308421
	2.9	308.207	0.308207
	2.90333	307.668	0.307668
	2.90667	307.787	0.307787
	2.91	307.959	0.307959
	2.91333	308.131	0.308131
	2.91667	308.517	0.308517
	2.92	308.115	0.308115
	2.92333	307.76	0.30776
	2.92667	308.081	0.308081
	2.93	308.375	0.308375
	2.93333	308.685	0.308685
	2.93667	308.368	0.308368
	2.94	308.077	0.308077
	2.94333	308.15	0.30815
	2.94667	307.886	0.307886
	2.95	307.424	0.307424
	2.95333	307.978	0.307978
	2.95667	308.134	0.308134
	2.96	308.085	0.308085
	2.96333	307.863	0.307863
	2.96667	308.031	0.308031
	2.97	307.791	0.307791
	2.97333	307.985	0.307985
	2.97667	307.993	0.307993
	2.98	308.027	0.308027
	2.98333	307.84	0.30784
	2.98667	307.783	0.307783
	2.99	307.978	0.307978
	2.99333	307.89	0.30789
	2.99667	308.012	0.308012
	3	308.345	0.308345
	3.00333	308.41	0.30841
	3.00667	308.605	0.308605
	3.01	308.318	0.308318
	3.01333	308.593	0.308593
	3.01667	308.647	0.308647
	3.02	308.734	0.308734
	3.02333	308.039	0.308039
	3.02667	308.031	0.308031
	3.03	308.57	0.30857
	3.03333	308.329	0.308329
	3.03667	308.7	0.3087
	3.04	308.784	0.308784
	3.04333	308.341	0.308341
	3.04667	308.463	0.308463
	3.05	308.349	0.308349
	3.05333	308.685	0.308685
	3.05667	308.215	0.308215
	3.06	309.113	0.309113
	3.06333	308.948	0.308948
	3.06667	308.585	0.308585
	3.07	308.7	0.3087
	3.07333	308.322	0.308322
	3.07667	307.833	0.307833
	3.08	308.402	0.308402
	3.08333	308.249	0.308249
	3.08667	308.119	0.308119
	3.09	308.284	0.308284
	3.09333	307.989	0.307989
	3.09667	308.096	0.308096
	3.1	308.406	0.308406
	3.10333	308.276	0.308276
	3.10667	308.268	0.308268
	3.11	308.364	0.308364
	3.11333	308.528	0.308528
	3.11667	308.047	0.308047
	3.12	308.173	0.308173
	3.12333	308.024	0.308024
	3.12667	308.238	0.308238
	3.13	308.005	0.308005
	3.13333	308.188	0.308188
	3.13667	308.134	0.308134
	3.14	308.463	0.308463
	3.14333	308.448	0.308448
	3.14667	308.203	0.308203
	3.15	308.555	0.308555
	3.15333	308.673	0.308673
	3.15667	308.547	0.308547
	3.16	308.971	0.308971
	3.16333	308.681	0.308681
	3.16667	308.593	0.308593
	3.17	308.211	0.308211
	3.17333	308.647	0.308647
	3.17667	308.601	0.308601
	3.18	308.83	0.30883
	3.18333	308.884	0.308884
	3.18667	308.78	0.30878
	3.19	308.78	0.30878
	3.19333	308.635	0.308635
	3.19667	308.562	0.308563
	3.2	308.754	0.308754
	3.20333	308.704	0.308704
	3.20667	308.777	0.308777
	3.21	308.608	0.308608
	3.21333	309.908	0.309908
	3.21667	308.559	0.308559
	3.22	308.326	0.308326
	3.22333	308.712	0.308712
	3.22667	308.631	0.308631
	3.23	308.001	0.308001
	3.23333	307.982	0.307982
	3.23667	308.112	0.308112
	3.24	308.15	0.30815
	3.24333	308.222	0.308222
	3.24667	308.02	0.30802
	3.25	308.211	0.308211
	3.25333	308.081	0.308081
	3.25667	308.169	0.308169
	3.26	307.794	0.307794
	3.26333	307.982	0.307982
	3.26667	308.039	0.308039
	3.27	308.184	0.308184
	3.27333	308.043	0.308043
	3.27667	308.322	0.308322
	3.28	308.429	0.308429
	3.28333	308.398	0.308398
	3.28667	308.41	0.30841
	3.29	308.28	0.30828
	3.29333	308.49	0.30849
	3.29667	308.513	0.308513
	3.3	308.593	0.308593
	3.30333	308.387	0.308387
	3.30667	308.364	0.308364
	3.31	308.379	0.308379
	3.31333	308.467	0.308467
	3.31667	308.329	0.308329
	3.32	308.532	0.308532
	3.32333	308.429	0.308429
	3.32667	308.494	0.308494
	3.33	308.547	0.308547
	3.33333	308.284	0.308284
	3.33667	308.628	0.308628
	3.34	308.345	0.308345
	3.34333	308.597	0.308597
	3.34667	307.653	0.307653
	3.35	308.238	0.308238
	3.35333	308.253	0.308253
	3.35667	308.505	0.308505
	3.36	308.478	0.308478
	3.36333	308.482	0.308482
	3.36667	308.471	0.308471
	3.37	308.199	0.308199
	3.37333	308.222	0.308222
	3.37667	308.062	0.308062
	3.38	308.811	0.308811
	3.38333	308.631	0.308631
	3.38667	308.406	0.308406
	3.39	308.203	0.308203
	3.39333	308.36	0.30836
	3.39667	307.515	0.307515
	3.4	308.899	0.308899
	3.40333	308.284	0.308284
	3.40667	307.94	0.30794
	3.41	308.092	0.308092
	3.41333	307.492	0.307492
	3.41667	307.259	0.307259
	3.42	308.65	0.30865
	3.42333	309.006	0.309006
	3.42667	308.65	0.30865
	3.43	308.287	0.308287
	3.43333	308.188	0.308188
	3.43667	308.364	0.308364
	3.44	308.142	0.308142
	3.44333	308.456	0.308456
	3.44667	308.31	0.30831
	3.45	308.196	0.308196
	3.45333	308.383	0.308383
	3.45667	307.947	0.307947
	3.46	308.574	0.308574
	3.46333	308.509	0.308509
	3.46667	308.394	0.308394
	3.47	308.36	0.30836
	3.47333	307.997	0.307997
	3.47667	308.287	0.308287
	3.48	308.035	0.308035
	3.48333	308.41	0.30841
	3.48667	308.108	0.308108
	3.49	308.1	0.3081
	3.49333	308.066	0.308066
	3.49667	308.188	0.308188
	3.5	308.436	0.308436
	3.50333	307.951	0.307951
	3.50667	308.07	0.30807
	3.51	307.898	0.307898
	3.51333	308.219	0.308219
	3.51667	308.647	0.308647
	3.52	308.692	0.308692
	3.52333	309.35	0.30935
	3.52667	308.864	0.308864
	3.53	308.784	0.308784
	3.53333	308.628	0.308628
	3.53667	308.421	0.308421
	3.54	308.811	0.308811
	3.54333	308.922	0.308922
	3.54667	308.746	0.308746
	3.55	308.807	0.308807
	3.55333	308.788	0.308788
	3.55667	308.631	0.308631
	3.56	308.685	0.308685
	3.56333	308.219	0.308219
	3.56667	308.578	0.308578
	3.57	308.78	0.30878
	3.57333	308.387	0.308387
	3.57667	308.36	0.30836
	3.58	308.478	0.308478
	3.58333	308.326	0.308326
	3.58667	308.054	0.308054
	3.59	308.257	0.308257
	3.59333	308.62	0.30862
	3.59667	308.704	0.308704
	3.6	308.406	0.308406
	3.60333	308.635	0.308635
	3.60667	308.05	0.30805
	3.61	308.249	0.308249
	3.61333	308.413	0.308413
	3.61667	308.692	0.308692
	3.62	308.547	0.308547
	3.62333	308.31	0.30831
	3.62667	308.822	0.308822
	3.63	308.589	0.308589
	3.63333	308.444	0.308444
	3.63667	308.471	0.308471
	3.64	308.154	0.308154
	3.64333	308.746	0.308746
	3.64667	309.04	0.30904
	3.65	308.685	0.308685
	3.65333	308.742	0.308742
	3.65667	308.081	0.308081
	3.66	308.253	0.308253
	3.66333	308.134	0.308134
	3.66667	308.131	0.308131
	3.67	308.75	0.30875
	3.67333	308.639	0.308639
	3.67667	308.685	0.308685
	3.68	308.463	0.308463
	3.68333	308.383	0.308383
	3.68667	308.433	0.308433
	3.69	308.249	0.308249
	3.69333	308.222	0.308222
	3.69667	308.238	0.308238
	3.7	308.547	0.308547
	3.70333	308.299	0.308299
	3.70667	307.932	0.307932
	3.71	307.856	0.307856
	3.71333	308.242	0.308242
	3.71667	308.329	0.308329
	3.72	308.96	0.30896
	3.72333	308.773	0.308773
	3.72667	308.494	0.308494
	3.73	308.23	0.30823
	3.73333	308.329	0.308329
	3.73667	308.727	0.308727
	3.74	308.857	0.308857
	3.74333	308.429	0.308429
	3.74667	308.448	0.308448
	3.75	308.647	0.308647
	3.75333	308.391	0.308391
	3.75667	307.993	0.307993
	3.76	308.517	0.308517
	3.76333	308.677	0.308677
	3.76667	308.184	0.308184
	3.77	307.936	0.307936
	3.77333	307.741	0.307741
	3.77667	308.234	0.308234
	3.78	308.517	0.308517
	3.78333	308.597	0.308597
	3.78667	308.52	0.30852
	3.79	308.524	0.308524
	3.79333	308.391	0.308391
	3.79667	308.887	0.308887
	3.8	308.494	0.308494
	3.80333	308.708	0.308708
	3.80667	308.585	0.308585
	3.81	308.524	0.308524
	3.81333	308.031	0.308031
	3.81667	308.024	0.308024
	3.82	309.086	0.309086
	3.82333	308.948	0.308948
	3.82667	308.876	0.308876
	3.83	308.456	0.308456
	3.83333	308.192	0.308192
	3.83667	308.425	0.308425
	3.84	308.36	0.30836
	3.84333	308.047	0.308047
	3.84667	308.112	0.308112
	3.85	308.738	0.308738
	3.85333	308.41	0.30841
	3.85667	308.349	0.308349
	3.86	308.398	0.308398
	3.86333	308.658	0.308658
	3.86667	308.092	0.308092
	3.87	308.222	0.308222
	3.87333	308.035	0.308035
	3.87667	307.959	0.307959
	3.88	307.867	0.307867
	3.88333	307.814	0.307814
	3.88667	308.436	0.308436
	3.89	307.863	0.307863
	3.89333	307.978	0.307978
	3.89667	308.054	0.308054
	3.9	308.268	0.308268
	3.90333	308.096	0.308096
	3.90667	308.02	0.30802
	3.91	308.356	0.308356
	3.91333	308.306	0.308306
	3.91667	308.177	0.308177
	3.92	308.184	0.308184
	3.92333	308.119	0.308119
	3.92667	307.989	0.307989
	3.93	308.18	0.30818
	3.93333	308.467	0.308467
	3.93667	308.173	0.308173
	3.94	308.077	0.308077
	3.94333	308.345	0.308345
	3.94667	308.379	0.308379
	3.95	308.177	0.308177
	3.95333	308.28	0.30828
	3.95667	308.089	0.308089
	3.96	308.23	0.30823
	3.96333	308.196	0.308196
	3.96667	308.349	0.308349
	3.97	308.096	0.308096
	3.97333	308.062	0.308062
	3.97667	308.582	0.308582
	3.98	308.52	0.30852
	3.98333	308.52	0.30852
	3.98667	308.203	0.308203
	3.99	308.219	0.308219
	3.99333	308.52	0.30852
	3.99667	308.536	0.308536
	4	308.605	0.308605
	4.00333	308.444	0.308444
	4.00667	308.391	0.308391
	4.01	308.444	0.308444
	4.01333	308.402	0.308402
	4.01667	308.261	0.308261
	4.02	308.528	0.308528
	4.02333	308.444	0.308444
	4.02667	308.28	0.30828
	4.03	308.295	0.308295
	4.03333	308.318	0.308318
	4.03667	308.44	0.30844
	4.04	308.452	0.308452
	4.04333	308.291	0.308291
	4.04667	308.177	0.308177
	4.05	308.891	0.308891
	4.05333	308.895	0.308895
	4.05667	309.178	0.309178
	4.06	309.071	0.309071
	4.06333	308.872	0.308872
	4.06667	308.597	0.308597
	4.07	308.819	0.308819
	4.07333	308.941	0.308941
	4.07667	309.197	0.309197
	4.08	308.857	0.308857
	4.08333	308.513	0.308513
	4.08667	308.574	0.308574
	4.09	308.884	0.308884
	4.09333	309.002	0.309002
	4.09667	308.929	0.308929
	4.1	308.627	0.308627
	4.10333	308.796	0.308796
	4.10667	308.329	0.308329
	4.11	308.261	0.308261
	4.11333	308.448	0.308448
	4.11667	308.62	0.30862
	4.12	308.299	0.308299
	4.12333	308.199	0.308199
	4.12667	308.417	0.308417
	4.13	308.234	0.308234
	4.13333	308.238	0.308238
	4.13667	308.349	0.308349
	4.14	308.349	0.308349
	4.14333	308.513	0.308513
	4.14667	308.929	0.308929
	4.15	308.092	0.308092
	4.15333	308.459	0.308459
	4.15667	308.15	0.30815
	4.16	308.52	0.30852
	4.16333	308.333	0.308333
	4.16667	308.608	0.308608
	4.17	308.467	0.308467
	4.17333	308.551	0.308551
	4.17667	308.295	0.308295
	4.18	308.134	0.308134
	4.18333	307.913	0.307913
	4.18667	308.039	0.308039
	4.19	307.951	0.307951
	4.19333	308.532	0.308532
	4.19667	308.914	0.308914
	4.2	309.499	0.309499
	4.20333	309.113	0.309113
	4.20667	309.197	0.309197
	4.21	309.216	0.309216
	4.21333	309.101	0.309101
	4.21667	308.948	0.308948
	4.22	309.334	0.309334
	4.22333	309.12	0.30912
	4.22667	309.224	0.309224
	4.23	309.021	0.309021
	4.23333	309.159	0.309159
	4.23667	308.765	0.308765
	4.24	308.983	0.308983
	4.24333	308.796	0.308796
	4.24667	308.765	0.308765
	4.25	308.88	0.30888
	4.25333	308.887	0.308887
	4.25667	308.326	0.308326
	4.26	308.574	0.308574
	4.26333	308.352	0.308352
	4.26667	307.924	0.307924
	4.27	308.788	0.308788
	4.27333	308.494	0.308494
	4.27667	308.371	0.308371
	4.28	308.948	0.308948
	4.28333	309.35	0.30935
	4.28667	309.109	0.309109
	4.29	309.315	0.309315
	4.29333	309.503	0.309503
	4.29667	309.22	0.30922
	4.3	309.327	0.309327
	4.30333	309.166	0.309166
	4.30667	309.132	0.309132
	4.31	308.945	0.308945
	4.31333	308.635	0.308635
	4.31667	309.304	0.309304
	4.32	309.296	0.309296
	4.32333	309.021	0.309021
	4.32667	308.857	0.308857
	4.33	309.036	0.309036
	4.33333	309.178	0.309178
	4.33667	308.971	0.308971
	4.34	309.449	0.309449
	4.34333	308.929	0.308929
	4.34667	309.277	0.309277
	4.35	309.09	0.30909
	4.35333	309.277	0.309277
	4.35667	309.013	0.309013
	4.36	308.929	0.308929
	4.36333	309.182	0.309182
	4.36667	309.059	0.309059
	4.37	309.193	0.309193
	4.37333	309.147	0.309147
	4.37667	308.784	0.308784
	4.38	309.01	0.30901
	4.38333	308.88	0.30888
	4.38667	308.757	0.308757
	4.39	308.956	0.308956
	4.39333	308.933	0.308933
	4.39667	309.189	0.309189
	4.4	309.036	0.309036
	4.40333	308.872	0.308872
	4.40667	309.258	0.309258
	4.41	309.055	0.309055
	4.41333	309.082	0.309082
	4.41667	309.3	0.3093
	4.42	308.933	0.308933
	4.42333	309.14	0.30914
	4.42667	309.224	0.309224
	4.43	309.132	0.309132
	4.43333	308.987	0.308987
	4.43667	309.078	0.309078
	4.44	308.991	0.308991
	4.44333	308.861	0.308861
	4.44667	309.499	0.309499
	4.45	309.04	0.30904
	4.45333	308.971	0.308971
	4.45667	309.205	0.309205
	4.46	309.082	0.309082
	4.46333	309.296	0.309296
	4.46667	309.182	0.309182
	4.47	309.185	0.309185
	4.47333	309.055	0.309055
	4.47667	308.731	0.308731
	4.48	308.918	0.308918
	4.48333	309.277	0.309277
	4.48667	309.457	0.309457
	4.49	309.052	0.309052
	4.49333	309.124	0.309124
	4.49667	308.948	0.308948
	4.5	309.067	0.309067
	4.50333	308.788	0.308788
	4.50667	308.639	0.308639
	4.51	308.784	0.308784
	4.51333	308.738	0.308738
	4.51667	308.57	0.30857
	4.52	308.75	0.30875
	4.52333	309.086	0.309086
	4.52667	308.673	0.308673
	4.53	308.918	0.308918
	4.53333	309.247	0.309247
	4.53667	309.556	0.309556
	4.54	309.304	0.309304
	4.54333	309.021	0.309021
	4.54667	308.945	0.308945
	4.55	309.132	0.309132
	4.55333	309.445	0.309445
	4.55667	309.25	0.30925
	4.56	309.036	0.309036
	4.56333	309.113	0.309113
	4.56667	309.247	0.309247
	4.57	309.285	0.309285
	4.57333	308.884	0.308884
	4.57667	308.903	0.308903
	4.58	309.128	0.309128
	4.58333	308.769	0.308769
	4.58667	308.582	0.308582
	4.59	308.475	0.308475
	4.59333	308.673	0.308673
	4.59667	308.677	0.308677
	4.6	309.216	0.309216
	4.60333	309.01	0.30901
	4.60667	309.082	0.309082
	4.61	309.044	0.309044
	4.61333	308.628	0.308628
	4.61667	308.799	0.308799
	4.62	308.964	0.308964
	4.62333	308.845	0.308845
	4.62667	309.342	0.309342
	4.63	309.231	0.309231
	4.63333	309.22	0.30922
	4.63667	308.945	0.308945
	4.64	309.109	0.309109
	4.64333	308.971	0.308971
	4.64667	309.113	0.309113
	4.65	309.526	0.309526
	4.65333	309.334	0.309334
	4.65667	309.216	0.309216
	4.66	308.903	0.308903
	4.66333	308.796	0.308796
	4.66667	308.719	0.308719
	4.67	308.463	0.308463
	4.67333	308.444	0.308444
	4.67667	308.154	0.308154
	4.68	308.222	0.308222
	4.68333	308.318	0.308318
	4.68667	308.211	0.308211
	4.69	308.219	0.308219
	4.69333	308.276	0.308276
	4.69667	308.673	0.308673
	4.7	308.922	0.308922
	4.70333	308.784	0.308784
	4.70667	308.857	0.308857
	4.71	309.155	0.309155
	4.71333	309.621	0.309621
	4.71667	309.399	0.309399
	4.72	309.124	0.309124
	4.72333	309.25	0.30925
	4.72667	309.606	0.309606
	4.73	309.594	0.309594
	4.73333	309.185	0.309185
	4.73667	309.506	0.309506
	4.74	309.033	0.309033
	4.74333	309.369	0.309369
	4.74667	309.002	0.309002
	4.75	308.754	0.308754
	4.75333	309.277	0.309277
	4.75667	309.067	0.309067
	4.76	309.159	0.309159
	4.76333	308.601	0.308601
	4.76667	308.467	0.308467
	4.77	308.689	0.308689
	4.77333	308.979	0.308979
	4.77667	308.796	0.308796
	4.78	308.658	0.308658
	4.78333	308.968	0.308968
	4.78667	308.41	0.30841
	4.79	308.78	0.30878
	4.79333	308.742	0.308742
	4.79667	308.509	0.308509
	4.8	308.562	0.308563
	4.80333	308.761	0.308761
	4.80667	308.692	0.308692
	4.81	308.574	0.308574
	4.81333	308.494	0.308494
	4.81667	308.704	0.308704
	4.82	308.562	0.308563
	4.82333	308.784	0.308784
	4.82667	308.582	0.308582
	4.83	308.509	0.308509
	4.83333	308.215	0.308215
	4.83667	308.666	0.308666
	4.84	308.1	0.3081
	4.84333	308.822	0.308822
	4.84667	308.501	0.308501
	4.85	308.352	0.308352
	4.85333	308.165	0.308165
	4.85667	308.291	0.308291
	4.86	308.287	0.308287
	4.86333	308.043	0.308043
	4.86667	307.932	0.307932
	4.87	308.337	0.308337
	4.87333	308.356	0.308356
	4.87667	307.775	0.307775
	4.88	307.775	0.307775
	4.88333	308.073	0.308073
	4.88667	307.619	0.307619
	4.89	308.329	0.308329
	4.89333	308.352	0.308352
	4.89667	307.917	0.307917
	4.9	307.802	0.307802
	4.90333	307.901	0.307901
	4.90667	308.115	0.308115
	4.91	308.196	0.308196
	4.91333	308.215	0.308215
	4.91667	308.734	0.308734
	4.92	308.329	0.308329
	4.92333	308.712	0.308712
	4.92667	308.501	0.308501
	4.93	308.589	0.308589
	4.93333	308.058	0.308058
	4.93667	308.425	0.308425
	4.94	308.356	0.308356
	4.94333	308.482	0.308482
	4.94667	308.723	0.308723
	4.95	308.757	0.308757
	4.95333	308.876	0.308876
	4.95667	308.54	0.30854
	4.96	308.864	0.308864
	4.96333	308.417	0.308417
	4.96667	307.955	0.307955
	4.97	308.085	0.308085
	4.97333	308.276	0.308276
	4.97667	308.796	0.308796
	4.98	308.631	0.308631
	4.98333	308.589	0.308589
	4.98667	308.631	0.308631
	4.99	308.433	0.308433
	4.99333	308.337	0.308337
	4.99667	308.085	0.308085
	5	308.306	0.308306
	5.00333	308.219	0.308219
	5.00667	308.624	0.308624
	5.01	308.154	0.308154
	5.01333	308.505	0.308505
	5.01667	308.406	0.308406
	5.02	308.513	0.308513
	5.02333	308.891	0.308891
	5.02667	308.914	0.308914
	5.03	308.62	0.30862
	5.03333	308.524	0.308524
	5.03667	308.222	0.308222
	5.04	308.192	0.308192
	5.04333	308.066	0.308066
	5.04667	308.089	0.308089
	5.05	308.096	0.308096
	5.05333	308.65	0.30865
	5.05667	308.192	0.308192
	5.06	307.901	0.307901
	5.06333	308.173	0.308173
	5.06667	308.077	0.308077
	5.07	307.94	0.30794
	5.07333	307.959	0.307959
	5.07667	307.821	0.307821
	5.08	307.771	0.307771
	5.08333	309.006	0.309006
	5.08667	308.624	0.308624
	5.09	308.333	0.308333
	5.09333	308.18	0.30818
	5.09667	308.478	0.308478
	5.1	308.18	0.30818
	5.10333	308.039	0.308039
	5.10667	307.737	0.307737
	5.11	307.917	0.307917
	5.11333	308.52	0.30852
	5.11667	308.402	0.308402
	5.12	308.161	0.308161
	5.12333	308.345	0.308345
	5.12667	308.016	0.308016
	5.13	307.642	0.307642
	5.13333	307.458	0.307458
	5.13667	308.36	0.30836
	5.14	307.783	0.307783
	5.14333	307.997	0.307997
	5.14667	308.318	0.308318
	5.15	308.524	0.308524
	5.15333	308.391	0.308391
	5.15667	308.238	0.308238
	5.16	308.196	0.308196
	5.16333	308.138	0.308138
	5.16667	307.894	0.307894
	5.17	307.871	0.307871
	5.17333	308.383	0.308383
	5.17667	308.616	0.308616
	5.18	308.486	0.308486
	5.18333	308.601	0.308601
	5.18667	308.425	0.308425
	5.19	308.704	0.308704
	5.19333	308.429	0.308429
	5.19667	308.364	0.308364
	5.2	308.306	0.308306
	5.20333	308.498	0.308498
	5.20667	308.605	0.308605
	5.21	308.356	0.308356
	5.21333	307.913	0.307913
	5.21667	308.261	0.308261
	5.22	308.306	0.308306
	5.22333	308.784	0.308784
	5.22667	308.398	0.308398
	5.23	308.616	0.308616
	5.23333	308.391	0.308391
	5.23667	308.478	0.308478
	5.24	308.425	0.308425
	5.24333	308.15	0.30815
	5.24667	307.829	0.307829
	5.25	307.821	0.307821
	5.25333	307.955	0.307955
	5.25667	308.559	0.308559
	5.26	308.555	0.308555
	5.26333	308.131	0.308131
	5.26667	308.413	0.308413
	5.27	308.066	0.308066
	5.27333	308.054	0.308054
	5.27667	307.714	0.307714
	5.28	307.878	0.307878
	5.28333	307.745	0.307745
	5.28667	307.722	0.307722
	5.29	308.001	0.308001
	5.29333	307.729	0.307729
	5.29667	307.875	0.307875
	5.3	307.596	0.307596
	5.30333	307.764	0.307764
	5.30667	307.695	0.307695
	5.31	307.615	0.307615
	5.31333	307.768	0.307768
	5.31667	308.284	0.308284
	5.32	308.582	0.308582
	5.32333	308.543	0.308543
	5.32667	308.394	0.308394
	5.33	308.391	0.308391
	5.33333	308.02	0.30802
	5.33667	307.634	0.307634
	5.34	307.737	0.307737
	5.34333	307.993	0.307993
	5.34667	307.97	0.30797
	5.35	308.406	0.308406
	5.35333	308.349	0.308349
	5.35667	308.096	0.308096
	5.36	306.786	0.306786
	5.36333	308.112	0.308112
	5.36667	307.829	0.307829
	5.37	307.92	0.30792
	5.37333	308.226	0.308226
	5.37667	307.963	0.307963
	5.38	307.84	0.30784
	5.38333	307.917	0.307917
	5.38667	308.146	0.308146
	5.39	308.394	0.308394
	5.39333	307.852	0.307852
	5.39667	308.593	0.308593
	5.4	307.424	0.307424
	5.40333	307.183	0.307183
	5.40667	307.515	0.307515
	5.41	307.894	0.307894
	5.41333	307.852	0.307852
	5.41667	307.726	0.307726
	5.42	308.169	0.308169
	5.42333	307.802	0.307802
	5.42667	308.027	0.308027
	5.43	307.802	0.307802
	5.43333	308.081	0.308081
	5.43667	307.749	0.307749
	5.44	307.718	0.307718
	5.44333	307.523	0.307523
	5.44667	307.424	0.307424
	5.45	307.691	0.307691
	5.45333	308.161	0.308161
	5.45667	308.566	0.308566
	5.46	308.142	0.308142
	5.46333	307.92	0.30792
	5.46667	307.878	0.307878
	5.47	307.741	0.307741
	5.47333	307.55	0.30755
	5.47667	308.077	0.308077
	5.48	308.234	0.308234
	5.48333	307.653	0.307653
	5.48667	307.917	0.307917
	5.49	307.672	0.307672
	5.49333	307.867	0.307867
	5.49667	308.582	0.308582
	5.5	308.498	0.308498
	5.50333	308.582	0.308582
	5.50667	308.28	0.30828
	5.51	308.196	0.308196
	5.51333	309.472	0.309472
	5.51667	307.737	0.307737
	5.52	308.089	0.308089
	5.52333	307.901	0.307901
	5.52667	308.295	0.308295
	5.53	307.936	0.307936
	5.53333	307.966	0.307966
	5.53667	308.1	0.3081
	5.54	308.501	0.308501
	5.54333	308.341	0.308341
	5.54667	307.966	0.307966
	5.55	307.749	0.307749
	5.55333	307.71	0.30771
	5.55667	308.36	0.30836
	5.56	308.727	0.308727
	5.56333	308.601	0.308601
	5.56667	308.287	0.308287
	5.57	308.134	0.308134
	5.57333	308.077	0.308077
	5.57667	307.817	0.307817
	5.58	307.691	0.307691
	5.58333	307.749	0.307749
	5.58667	307.508	0.307508
	5.59	307.63	0.30763
	5.59333	308.306	0.308306
	5.59667	308.081	0.308081
	5.6	308.433	0.308433
	5.60333	308.456	0.308456
	5.60667	308.471	0.308471
	5.61	308.245	0.308245
	5.61333	308.146	0.308146
	5.61667	308.165	0.308165
	5.62	308.238	0.308238
	5.62333	308.459	0.308459
	5.62667	308.41	0.30841
	5.63	308.36	0.30836
	5.63333	309.193	0.309193
	5.63667	308.796	0.308796
	5.64	308.715	0.308715
	5.64333	309.308	0.309308
	5.64667	309.361	0.309361
	5.65	309.063	0.309063
	5.65333	308.956	0.308956
	5.65667	309.052	0.309052
	5.66	309.151	0.309151
	5.66333	308.582	0.308582
	5.66667	309.197	0.309197
	5.67	309.801	0.309801
	5.67333	309.606	0.309606
	5.67667	309.415	0.309415
	5.68	309.147	0.309147
	5.68333	309.136	0.309136
	5.68667	308.605	0.308605
	5.69	308.849	0.308849
	5.69333	309.457	0.309457
	5.69667	309.266	0.309266
	5.7	309.908	0.309908
	5.70333	309.812	0.309812
	5.70667	309.912	0.309912
	5.71	309.793	0.309793
	5.71333	309.598	0.309598
	5.71667	309.969	0.309969
	5.72	310.148	0.310148
	5.72333	309.957	0.309957
	5.72667	309.568	0.309568
	5.73	309.445	0.309445
	5.73333	309.675	0.309675
	5.73667	310.202	0.310202
	5.74	310.041	0.310041
	5.74333	309.724	0.309724
	5.74667	309.755	0.309755
	5.75	310.171	0.310171
	5.75333	310.389	0.310389
	5.75667	309.946	0.309946
	5.76	310.332	0.310332
	5.76333	309.873	0.309873
	5.76667	310.351	0.310351
	5.77	310.405	0.310405
	5.77333	310.076	0.310076
	5.77667	310.122	0.310122
	5.78	310.064	0.310064
	5.78333	310.164	0.310164
	5.78667	309.999	0.309999
	5.79	309.889	0.309889
	5.79333	309.95	0.30995
	5.79667	310.21	0.31021
	5.8	310.022	0.310022
	5.80333	309.843	0.309843
	5.80667	310.16	0.31016
	5.81	310.106	0.310106
	5.81333	309.98	0.30998
	5.81667	309.724	0.309724
	5.82	309.678	0.309678
	5.82333	309.537	0.309537
	5.82667	309.77	0.30977
	5.83	309.644	0.309644
	5.83333	309.38	0.30938
	5.83667	309.973	0.309973
	5.84	310.068	0.310068
	5.84333	309.976	0.309976
	5.84667	309.667	0.309667
	5.85	309.407	0.309407
	5.85333	309.579	0.309579
	5.85667	309.759	0.309759
	5.86	309.766	0.309766
	5.86333	310.034	0.310034
	5.86667	310.011	0.310011
	5.87	309.877	0.309877
	5.87333	310.504	0.310504
	5.87667	310.748	0.310748
	5.88	310.458	0.310458
	5.88333	310.122	0.310122
	5.88667	310.137	0.310137
	5.89	310.37	0.31037
	5.89333	309.931	0.309931
	5.89667	309.778	0.309778
	5.9	309.877	0.309877
	5.90333	309.862	0.309862
	5.90667	309.965	0.309965
	5.91	309.931	0.309931
	5.91333	309.869	0.309869
	5.91667	309.571	0.309571
	5.92	309.659	0.309659
	5.92333	310.236	0.310236
	5.92667	310.45	0.31045
	5.93	310.359	0.310359
	5.93333	310.248	0.310248
	5.93667	310.018	0.310018
	5.94	310.141	0.310141
	5.94333	310.447	0.310447
	5.94667	310.21	0.31021
	5.95	310.374	0.310374
	5.95333	310.015	0.310015
	5.95667	310.015	0.310015
	5.96	309.556	0.309556
	5.96333	309.747	0.309747
	5.96667	309.778	0.309778
	5.97	310.168	0.310168
	5.97333	310.206	0.310206
	5.97667	309.843	0.309843
	5.98	309.889	0.309889
	5.98333	309.655	0.309655
	5.98667	309.835	0.309835
	5.99	310.34	0.31034
	5.99333	310.439	0.310439
	5.99667	310.29	0.31029
	6	310.041	0.310041
	6.00333	310.045	0.310045
	6.00667	310.233	0.310233
	6.01	310.118	0.310118
	6.01333	310.286	0.310286
	6.01667	309.881	0.309881
	6.02	309.847	0.309847
	6.02333	309.847	0.309847
	6.02667	309.694	0.309694
	6.03	309.499	0.309499
	6.03333	309.862	0.309862
	6.03667	310.718	0.310718
	6.04	310.496	0.310496
	6.04333	310.599	0.310599
	6.04667	310.148	0.310148
	6.05	309.946	0.309946
	6.05333	310.11	0.31011
	6.05667	309.942	0.309942
	6.06	309.95	0.30995
	6.06333	310.053	0.310053
	6.06667	310.347	0.310347
	6.07	310.286	0.310286
	6.07333	310.382	0.310382
	6.07667	310.29	0.31029
	6.08	310.286	0.310286
	6.08333	310.061	0.310061
	6.08667	309.984	0.309984
	6.09	310.129	0.310129
	6.09333	310.328	0.310328
	6.09667	310.385	0.310385
	6.1	310.022	0.310022
	6.10333	310.099	0.310099
	6.10667	310.038	0.310038
	6.11	310.267	0.310267
	6.11333	310.955	0.310955
	6.11667	310.863	0.310863
	6.12	311.001	0.311001
	6.12333	310.764	0.310764
	6.12667	310.638	0.310638
	6.13	310.416	0.310416
	6.13333	310.596	0.310596
	6.13667	310.351	0.310351
	6.14	310.741	0.310741
	6.14333	310.836	0.310836
	6.14667	310.5	0.3105
	6.15	310.584	0.310584
	6.15333	310.519	0.310519
	6.15667	310.554	0.310554
	6.16	310.668	0.310668
	6.16333	310.42	0.31042
	6.16667	310.668	0.310668
	6.17	310.561	0.310561
	6.17333	310.645	0.310645
	6.17667	310.683	0.310683
	6.18	310.829	0.310829
	6.18333	311.054	0.311054
	6.18667	311.146	0.311146
	6.19	310.997	0.310997
	6.19333	310.901	0.310901
	6.19667	310.901	0.310901
	6.2	311.111	0.311111
	6.20333	310.764	0.310764
	6.20667	311.062	0.311062
	6.21	310.813	0.310813
	6.21333	311.157	0.311157
	6.21667	311.23	0.31123
	6.22	310.718	0.310718
	6.22333	310.905	0.310905
	6.22667	310.897	0.310897
	6.23	310.947	0.310947
	6.23333	310.343	0.310343
	6.23667	310.382	0.310382
	6.24	310.477	0.310477
	6.24333	310.618	0.310618
	6.24667	310.638	0.310638
	6.25	310.504	0.310504
	6.25333	310.634	0.310634
	6.25667	310.592	0.310592
	6.26	310.783	0.310783
	6.26333	310.263	0.310263
	6.26667	310.519	0.310519
	6.27	310.221	0.310221
	6.27333	310.015	0.310015
	6.27667	310.5	0.3105
	6.28	310.764	0.310764
	6.28333	310.534	0.310534
	6.28667	310.997	0.310997
	6.29	311.169	0.311169
	6.29333	311.004	0.311004
	6.29667	310.875	0.310875
	6.3	311.196	0.311196
	6.30333	310.997	0.310997
	6.30667	310.668	0.310668
	6.31	310.676	0.310676
	6.31333	310.725	0.310725
	6.31667	310.775	0.310775
	6.32	310.943	0.310943
	6.32333	310.561	0.310561
	6.32667	310.687	0.310687
	6.33	310.527	0.310527
	6.33333	310.546	0.310546
	6.33667	310.618	0.310618
	6.34	310.806	0.310806
	6.34333	310.378	0.310378
	6.34667	310.21	0.31021
	6.35	310.638	0.310638
	6.35333	311.123	0.311123
	6.35667	310.725	0.310725
	6.36	310.947	0.310947
	6.36333	310.989	0.310989
	6.36667	311.119	0.311119
	6.37	310.821	0.310821
	6.37333	310.672	0.310672
	6.37667	310.752	0.310752
	6.38	310.542	0.310542
	6.38333	310.485	0.310485
	6.38667	310.531	0.310531
	6.39	310.504	0.310504
	6.39333	310.194	0.310194
	6.39667	310.099	0.310099
	6.4	310.168	0.310168
	6.40333	310.752	0.310752
	6.40667	310.932	0.310932
	6.41	310.955	0.310955
	6.41333	310.821	0.310821
	6.41667	310.821	0.310821
	6.42	310.611	0.310611
	6.42333	310.397	0.310397
	6.42667	310.129	0.310129
	6.43	310.557	0.310557
	6.43333	311.092	0.311092
	6.43667	310.718	0.310718
	6.44	310.618	0.310618
	6.44333	310.508	0.310508
	6.44667	310.248	0.310248
	6.45	310.248	0.310248
	6.45333	310.427	0.310427
	6.45667	310.198	0.310198
	6.46	310.817	0.310817
	6.46333	310.756	0.310756
	6.46667	310.955	0.310955
	6.47	310.477	0.310477
	6.47333	310.431	0.310431
	6.47667	310.768	0.310768
	6.48	310.08	0.31008
	6.48333	310.32	0.31032
	6.48667	310.962	0.310962
	6.49	310.962	0.310962
	6.49333	310.68	0.31068
	6.49667	310.691	0.310691
	6.5	310.397	0.310397
	6.50333	310.649	0.310649
	6.50667	310.362	0.310362
	6.51	310.435	0.310435
	6.51333	310.962	0.310962
	6.51667	311.004	0.311004
	6.52	310.79	0.31079
	6.52333	310.668	0.310668
	6.52667	310.729	0.310729
	6.53	310.477	0.310477
	6.53333	310.768	0.310768
	6.53667	310.725	0.310725
	6.54	310.661	0.310661
	6.54333	310.752	0.310752
	6.54667	310.748	0.310748
	6.55	311.062	0.311062
	6.55333	310.882	0.310882
	6.55667	311.024	0.311024
	6.56	310.787	0.310787
	6.56333	310.374	0.310374
	6.56667	310.301	0.310301
	6.57	310.955	0.310955
	6.57333	311.081	0.311081
	6.57667	311.176	0.311176
	6.58	311.016	0.311016
	6.58333	311.027	0.311027
	6.58667	310.622	0.310622
	6.59	310.512	0.310512
	6.59333	310.653	0.310653
	6.59667	311.031	0.311031
	6.6	310.982	0.310982
	6.60333	310.725	0.310725
	6.60667	310.771	0.310771
	6.61	310.741	0.310741
	6.61333	310.756	0.310756
	6.61667	310.825	0.310825
	6.62	311.077	0.311077
	6.62333	311.188	0.311188
	6.62667	310.741	0.310741
	6.63	310.771	0.310771
	6.63333	310.194	0.310194
	6.63667	310.412	0.310412
	6.64	310.725	0.310725
	6.64333	310.599	0.310599
	6.64667	310.771	0.310771
	6.65	311.012	0.311012
	6.65333	310.737	0.310737
	6.65667	310.76	0.31076
	6.66	310.817	0.310817
[truncated: 25,002 more rows]

## Sheet: Fig 4a
PES with bubbles, anode welded at 0.2 A/cm2
time/s	I/mA	time/s	Ewe/V	t (s)
240.305	199.973	240.305	1.71245	0
240.505	199.916	240.505	1.71237	0.2
240.705	200.042	240.705	1.71464	0.4
240.905	200.08	240.905	1.71229	0.6
241.105	200.042	241.105	1.71261	0.8
241.305	199.97	241.305	1.71397	1
241.505	199.958	241.505	1.71516	1.2
241.705	200.1	241.705	1.71269	1.4
241.905	200.012	241.905	1.7138	1.6
242.105	199.973	242.105	1.71483	1.8
242.305	199.985	242.305	1.71288	2
242.505	200.035	242.505	1.71279	2.2
242.705	200.031	242.705	1.71381	2.4
242.905	200.012	242.905	1.71267	2.6
243.105	200.054	243.105	1.71318	2.8
243.305	199.985	243.305	1.71537	3
243.505	199.996	243.505	1.71395	3.2
243.705	199.931	243.705	1.71337	3.4
243.905	199.993	243.905	1.71415	3.6
244.105	199.989	244.105	1.71374	3.8
244.305	200.054	244.305	1.71428	4
244.505	200	244.505	1.71334	4.2
244.705	200.031	244.705	1.71341	4.4
244.905	200.004	244.905	1.71614	4.6
245.105	199.939	245.105	1.71335	4.8
245.305	199.954	245.305	1.71562	5
245.505	200.031	245.505	1.71506	5.2
245.705	199.981	245.705	1.71448	5.4
245.905	200.038	245.905	1.71338	5.6
246.105	200.023	246.105	1.71318	5.8
246.305	200.038	246.305	1.71567	6
246.505	199.939	246.505	1.71365	6.2
246.705	199.954	246.705	1.71563	6.4
246.905	200.05	246.905	1.71234	6.6
247.105	199.989	247.105	1.71322	6.8
247.305	200.023	247.305	1.71395	7
247.505	199.935	247.505	1.71388	7.2
247.705	199.974	247.705	1.71285	7.4
247.905	199.935	247.905	1.71358	7.6
248.105	199.985	248.105	1.71597	7.8
248.305	200.004	248.305	1.71306	8
248.505	200.05	248.505	1.71588	8.2
248.705	199.993	248.705	1.71404	8.4
248.905	200.023	248.905	1.71496	8.6
249.105	199.947	249.105	1.71631	8.8
249.305	199.912	249.305	1.715	9
249.505	199.931	249.505	1.7152	9.2
249.705	199.989	249.705	1.71491	9.4
249.905	199.966	249.905	1.71628	9.6
250.105	200.05	250.105	1.71468	9.8
250.305	199.97	250.305	1.71405	10
250.505	199.924	250.505	1.71407	10.2
250.705	199.985	250.705	1.71548	10.4
250.905	200.015	250.905	1.71441	10.6
251.105	200.042	251.105	1.71599	10.8
251.305	199.962	251.305	1.71632	11
251.505	199.947	251.505	1.71466	11.2
251.705	199.97	251.705	1.71496	11.4
251.905	200.019	251.905	1.71497	11.6
252.105	200.08	252.105	1.71522	11.8
252.305	199.905	252.305	1.71743	12
252.505	200.061	252.505	1.71585	12.2
252.705	199.954	252.705	1.71432	12.4
252.905	199.989	252.905	1.71367	12.6
253.105	200.031	253.105	1.71604	12.8
253.305	200.042	253.305	1.71358	13
253.505	200.042	253.505	1.71535	13.2
253.705	199.977	253.705	1.71704	13.4
253.905	200.042	253.905	1.71433	13.6
254.105	199.981	254.105	1.71491	13.8
254.305	199.931	254.305	1.71686	14
254.505	199.939	254.505	1.71572	14.2
254.705	199.97	254.705	1.71465	14.4
254.905	200.057	254.905	1.71463	14.6
255.105	199.989	255.105	1.71497	14.8
255.305	199.954	255.305	1.71592	15
255.505	200.012	255.505	1.71564	15.2
255.705	200.019	255.705	1.71302	15.4
255.905	200.107	255.905	1.71362	15.6
256.105	200.023	256.105	1.71532	15.8
256.305	200.057	256.305	1.71426	16
256.505	199.993	256.505	1.71532	16.2
256.705	200.031	256.705	1.71601	16.4
256.905	200	256.905	1.71386	16.6
257.105	200.012	257.105	1.71496	16.8
257.305	200.046	257.305	1.71755	17
257.505	199.912	257.505	1.7144	17.2
257.705	200.004	257.705	1.71593	17.4
257.905	200.019	257.905	1.71405	17.6
258.105	199.954	258.105	1.71504	17.8
258.305	199.939	258.305	1.71665	18
258.505	200.073	258.505	1.71537	18.2
258.705	200.008	258.705	1.71599	18.4
258.905	199.962	258.905	1.71601	18.6
259.105	200.054	259.105	1.7149	18.8
259.305	200.057	259.305	1.71452	19
259.505	199.974	259.505	1.71529	19.2
259.705	200.126	259.705	1.71436	19.4
259.905	200.054	259.905	1.71521	19.6
260.105	200.015	260.105	1.71686	19.7998
			std dev (V)			std dev (mV)
			0.00103252			1.03252

## Sheet: Fig 4b
PES in capillary-fed cell, without bubbles, anode welded at 0.2 A/cm2
time/s	I/mA	time/s	Ewe/V	t (s)
300.406	199.948	300.406	1.62625	0
300.606	200.001	300.606	1.62636	0.2
300.806	200.009	300.806	1.62642	0.4
301.006	199.986	301.006	1.62644	0.6
301.206	200.047	301.206	1.62652	0.8
301.406	200.047	301.406	1.62672	1
301.606	199.997	301.606	1.62668	1.2
301.806	200.013	301.806	1.62668	1.4
302.006	200.039	302.006	1.62667	1.6
302.206	199.944	302.206	1.62687	1.8
302.406	199.971	302.406	1.6269	2
302.606	199.982	302.606	1.6269	2.2
302.806	200.032	302.806	1.62688	2.4
303.006	200.039	303.006	1.62695	2.6
303.206	199.971	303.206	1.62697	2.8
303.406	199.974	303.406	1.62697	3
303.606	200.039	303.606	1.62709	3.2
303.806	199.986	303.806	1.62708	3.4
304.006	200.013	304.006	1.62699	3.6
304.206	200.009	304.206	1.62707	3.8
304.406	200.001	304.406	1.62703	4
304.606	200.001	304.606	1.62717	4.2
304.806	200.036	304.806	1.62718	4.4
305.006	199.99	305.006	1.62719	4.6
305.206	199.955	305.206	1.62728	4.8
305.406	199.959	305.406	1.62724	5
305.606	199.971	305.606	1.62736	5.2
305.806	199.978	305.806	1.6274	5.4
306.006	199.967	306.006	1.62723	5.6
306.206	200.013	306.206	1.62734	5.8
306.406	200.016	306.406	1.62745	6
306.606	200.001	306.606	1.62729	6.2
306.806	200.036	306.806	1.62735	6.4
307.006	200.001	307.006	1.62738	6.6
307.206	200.036	307.206	1.62745	6.8
307.406	200.013	307.406	1.62755	7
307.606	200.039	307.606	1.62748	7.2
307.806	199.898	307.806	1.62749	7.4
308.006	199.974	308.006	1.62743	7.6
308.206	199.99	308.206	1.62739	7.8
308.406	199.99	308.406	1.62751	8
308.606	199.997	308.606	1.62757	8.2
308.806	199.955	308.806	1.62761	8.4
309.006	199.994	309.006	1.62762	8.6
309.206	199.967	309.206	1.62769	8.8
309.406	200.024	309.406	1.62776	9
309.606	200.001	309.606	1.62774	9.2
309.806	199.986	309.806	1.62775	9.4
310.006	199.951	310.006	1.62764	9.6
310.206	199.974	310.206	1.6276	9.8
310.406	199.967	310.406	1.62773	10
310.606	200.024	310.606	1.62761	10.2
310.806	200.009	310.806	1.62767	10.4
311.006	200.009	311.006	1.62769	10.6
311.206	199.982	311.206	1.62773	10.8
311.406	199.978	311.406	1.62769	11
311.606	199.929	311.606	1.62782	11.2
311.806	200.016	311.806	1.62764	11.4
312.006	200.02	312.006	1.62765	11.6
312.206	200.024	312.206	1.62793	11.8
312.406	199.99	312.406	1.62784	12
312.606	200.001	312.606	1.62785	12.2
312.806	199.99	312.806	1.62769	12.4
313.006	199.986	313.006	1.62778	12.6
313.206	199.978	313.206	1.62777	12.8
313.406	199.944	313.406	1.62783	13
313.606	199.982	313.606	1.62788	13.2
313.806	200.013	313.806	1.62779	13.4
314.006	199.99	314.006	1.62795	13.6
314.206	200.047	314.206	1.62785	13.8
314.406	200.005	314.406	1.62792	14
314.606	200.028	314.606	1.62782	14.2
314.806	199.925	314.806	1.62793	14.4
315.006	199.94	315.006	1.62795	14.6
315.206	200.024	315.206	1.62785	14.8
315.406	199.978	315.406	1.62792	15
315.606	200.001	315.606	1.6279	15.2
315.806	199.948	315.806	1.62782	15.4
316.006	200.024	316.006	1.62795	15.6
316.206	200.039	316.206	1.62794	15.8
316.406	199.99	316.406	1.62789	16
316.606	199.94	316.606	1.62793	16.2
316.806	199.974	316.806	1.62802	16.4
317.006	199.94	317.006	1.62793	16.6
317.206	200.02	317.206	1.62792	16.8
317.406	200.016	317.406	1.62796	17
317.606	199.959	317.606	1.62801	17.2
317.806	200.043	317.806	1.62804	17.4
318.006	200.024	318.006	1.62804	17.6
318.206	200.016	318.206	1.62791	17.8
318.406	200.016	318.406	1.62803	18
318.606	199.963	318.606	1.62801	18.2
318.806	199.951	318.806	1.62817	18.4
319.006	200.016	319.006	1.62799	18.6
319.206	199.959	319.206	1.62819	18.8
319.406	199.967	319.406	1.62816	19
319.606	200.001	319.606	1.62801	19.2
319.806	199.967	319.806	1.62806	19.4
320.006	199.944	320.006	1.6281	19.6
320.206	200.001	320.206	1.6278	19.7998
				std dev (V)			std dev (mV)
				0.000140907			0.140907

## Sheet: Fig 4c
Current density (A/cm2)		PES, with bubbles, anode-welded			PES (in capillary-fed cell), without bubbles, anode-welded, PTFE at anode
		Std.dev (V)	Std.dev (mV)		Std.dev (V)	Std.dev (mV)
0.01		0.000440078	0.440078		8.01168e-05	0.0801168
0.02		0.000224299	0.224299		7.51595e-05	0.0751595
0.03		0.000221879	0.221879		6.71357e-05	0.0671357
0.04		0.000360452	0.360452		7.22885e-05	0.0722885
0.05		0.000623103	0.623103		6.63245e-05	0.0663245
0.075		0.000662208	0.662208		9.94356e-05	0.0994356
0.1		0.000768522	0.768522		0.00012187	0.12187
0.125		0.000759823	0.759823		0.000150421	0.150421
0.15		0.00087009	0.87009		0.000129874	0.129874
0.175		0.0010693	1.0693		0.000132642	0.132642
0.2		0.00103252	1.03252		0.000140907	0.140907
0.25		0.0013176	1.3176		0.000178662	0.178662
0.3		0.00126849	1.26849		0.000182251	0.182251
0.35		0.00133174	1.33174		0.000225803	0.225803
0.4		0.001324	1.324		0.000259924	0.259924
0.45		0.00135527	1.35527		0.000289435	0.289435
0.5		0.00177844	1.77844		0.000309095	0.309095
0.6		0.00192305	1.92305		0.00033	0.33
0.7		0.002113	2.113		0.000441409	0.441409
0.8		0.00246354	2.46354		0.000558231	0.558231
0.9		0.00269822	2.69822		0.000708823	0.708823
1		0.00302718	3.02718		0.000748349	0.748349

## Sheet: Fig 4e
	Measured data					Calculations												Theory - From Calculations
											Input data
	gas volume (mL)	time to reach (s)									Output data							At 100% Faradaic efficiency; crossover corrected
		H2	O2			INPUTS												t (s)	H2 (mL)	O2 (mL)
	1.5	31	67				Current density	0.35	A/cm2									0	0	0
	2	47	91				Temperature	23	oC									1	0.0449875	0.0228182
	2.5	58	113				Wt% KOH	27	wt %									2	0.0899749	0.0456363
	3	71	131				Atmospheric pressure during measurements	1.01	bar									3	0.134962	0.0684545
	3.5	79	154															4	0.17995	0.0912726
	4	90	175															5	0.224937	0.114091
	4.5	101	193			CALCULATED OUTPUTS		*Vapour pressure equation from a polynomial fit of data in graph 6 of Caustic Potash Handbook (Occidental Chemical Corp)										6	0.269925	0.136909
	5	114	214					- equation to be published shortly										7	0.314912	0.159727
	1.5	37	65				Water Vapour Pressure above KOH	17.5715	mbar *	0.0175715	bar	1.77999	kPa	13.1798	mmHg			8	0.3599	0.182545
	2	49	91				H2 or O2 partial pressure above KOH			0.992428	bar							9	0.404887	0.205363
	2.5	60	111															10	0.449875	0.228182
	3	71	133				Vol of 1 mol of gas (Ideal gas law)	24.3795	liters									11	0.494862	0.251
	3.5	80	150															12	0.539849	0.273818
	4	91	175				Mol fraction H2	0.982602										13	0.584837	0.296636
	4.5	101	194				Mol fraction H2O	0.0177472										14	0.629824	0.319454
	5	114	215															15	0.674812	0.342272
	1.5	34	54				Mol H2 produced	1.81375e-06	mol per second	0.000108825	mol per min	0.00652949	mol per hour	0.156708	mol per day			16	0.719799	0.365091
	2	46	89				g H2 produced	3.65579e-06	g per second	0.000219347	g per min	0.0131608	g per hour	0.31586	g per day			17	0.764787	0.387909
	2.5	57	110				Total moles of gas present	1.84586e-06	mol per second	0.000110752	mol per min	0.0066451	mol per hour	0.159482	mol per day			18	0.809774	0.410727
	3	68	128				Mol H20 present	3.21134e-08	mol per second	1.92681e-06	mol per min	0.000115608	mol per hour	0.0027746	mol per day			19	0.854762	0.433545
	3.5	77	147				g H2O produced	5.78517e-07	g per second	3.4711e-05	g per min	0.00208266	g per hour	0.0499839	g per day			20	0.899749	0.456363
	4	88	171															21	0.944736	0.479181
	4.5	100	191				Mol O2 produced	9.06874e-07	mol per second	5.44124e-05	mol per min	0.00326474	mol per hour	0.0783539	mol per day			22	0.989724	0.501999
	5	109	214				g O2 produced	2.90181e-05	g per second	0.00174109	g per min	0.104465	g per hour	2.50717	g per day			23	1.03471	0.524818
	1.5	35	67				Total moles of gas present	9.2293e-07	mol per second	5.53758e-05	mol per min	0.00332255	mol per hour	0.0797412	mol per day			24	1.0797	0.547636
	2	49	88				Mol H20 present	1.60567e-08	mol per second	9.63403e-07	mol per min	5.78042e-05	mol per hour	0.0013873	mol per day			25	1.12469	0.570454
	2.5	59	113				g H2O produced	2.89258e-07	g per second	1.73555e-05	g per min	0.00104133	g per hour	0.0249919	g per day			26	1.16967	0.593272
	3	73	132															27	1.21466	0.61609
	3.5	82	153															28	1.25965	0.638908
	4	90	175				Vol H2 stream	4.50011e-05	L per second	0.00270007	L per min	0.162004	L per hour	3.8881	L per day			29	1.30464	0.661727
	4.5	99	196				Vol O2 stream	2.28045e-05	L per second	0.00136827	L per min	0.0820961	L per hour	1.97031	L per day			30	1.34962	0.684545
	5	109	217															31	1.39461	0.707363
	1.5	31	70				With crossover:											32	1.4396	0.730181
	2	47	91															33	1.48459	0.752999
	2.5	57	113				Vol H2 stream	4.49875e-05	L per second									34	1.52957	0.775817
	3	70	131				Vol O2 stream	2.28182e-05	L per second									35	1.57456	0.798635
	3.5	80	153															36	1.61955	0.821454
	4	91	175															37	1.66454	0.844272
	4.5	100	195															38	1.70952	0.86709
	5	111	219					H2 in O2 (%)	O2 in H2 (%)									39	1.75451	0.889908
						Crossover (measured at 0.35 A/cm2)		0.06	0									40	1.7995	0.912726
																		41	1.84449	0.935544
																		42	1.88947	0.958363
																		43	1.93446	0.981181
						Faradaic Efficiency		Measured H2		Theoretical H2			H2 Faradaic Efficiency					44	1.97945	1.004
																		45	2.02444	1.02682
							Slope	0.0441602	mL/s	0.0449875	mL/s		98.1611	%				46	2.06942	1.04964
								from graph; incl zero intercept		Slope of theoretical data								47	2.11441	1.07245
																		48	2.1594	1.09527
								Measured O2		Theoretical O2			O2 Faradaic Efficiency					49	2.20439	1.11809
																		50	2.24937	1.14091
							Slope	0.023005	mL/s	0.0228182	mL/s		100.819	%				51	2.29436	1.16373
								from graph; incl zero intercept		Slope of theoretical data								52	2.33935	1.18654
																		53	2.38433	1.20936
													Average Faradaic efficiency:					54	2.42932	1.23218
													99.4899	±	1.3288			55	2.47431	1.255
																		56	2.5193	1.27782
																		57	2.56428	1.30063
																		58	2.60927	1.32345
																		59	2.65426	1.34627
																		60	2.69925	1.36909
																		61	2.74423	1.39191
																		62	2.78922	1.41473
																		63	2.83421	1.43754
																		64	2.8792	1.46036
																		65	2.92418	1.48318
																		66	2.96917	1.506
																		67	3.01416	1.52882
																		68	3.05915	1.55163
																		69	3.10413	1.57445
																		70	3.14912	1.59727
																		71	3.19411	1.62009
																		72	3.2391	1.64291
																		73	3.28408	1.66573
																		74	3.32907	1.68854
																		75	3.37406	1.71136
																		76	3.41905	1.73418
																		77	3.46403	1.757
																		78	3.50902	1.77982
																		79	3.55401	1.80263
																		80	3.599	1.82545
																		81	3.64398	1.84827
																		82	3.68897	1.87109
																		83	3.73396	1.89391
																		84	3.77895	1.91673
																		85	3.82393	1.93954
																		86	3.86892	1.96236
																		87	3.91391	1.98518
																		88	3.9589	2.008
																		89	4.00388	2.03082
																		90	4.04887	2.05363
																		91	4.09386	2.07645
																		92	4.13885	2.09927
																		93	4.18383	2.12209
																		94	4.22882	2.14491
																		95	4.27381	2.16772
																		96	4.3188	2.19054
																		97	4.36378	2.21336
																		98	4.40877	2.23618
																		99	4.45376	2.259
																		100	4.49875	2.28182
																		101	4.54373	2.30463
																		102	4.58872	2.32745
																		103	4.63371	2.35027
																		104	4.67869	2.37309
																		105	4.72368	2.39591
																		106	4.76867	2.41872
																		107	4.81366	2.44154
																		108	4.85864	2.46436
																		109	4.90363	2.48718
																		110	4.94862	2.51
																		111	4.99361	2.53282
																		112	5.03859	2.55563
																		113	5.08358	2.57845
																		114	5.12857	2.60127
																		115	5.17356	2.62409
																		116	5.21854	2.64691
																		117	5.26353	2.66972
																		118	5.30852	2.69254
																		119	5.35351	2.71536
																		120	5.39849	2.73818
																		121	5.44348	2.761
																		122	5.48847	2.78382
																		123	5.53346	2.80663
																		124	5.57844	2.82945
																		125	5.62343	2.85227
																		126	5.66842	2.87509
																		127	5.71341	2.89791
																		128	5.75839	2.92072
																		129	5.80338	2.94354
																		130	5.84837	2.96636
																		131	5.89336	2.98918
																		132	5.93834	3.012
																		133	5.98333	3.03481
																		134	6.02832	3.05763
																		135	6.07331	3.08045
																		136	6.11829	3.10327
																		137	6.16328	3.12609
																		138	6.20827	3.14891
																		139	6.25326	3.17172
																		140	6.29824	3.19454
																		141	6.34323	3.21736
																		142	6.38822	3.24018
																		143	6.43321	3.263
																		144	6.47819	3.28581
																		145	6.52318	3.30863
																		146	6.56817	3.33145
																		147	6.61316	3.35427
																		148	6.65814	3.37709
																		149	6.70313	3.39991
																		150	6.74812	3.42272
																		151	6.79311	3.44554
																		152	6.83809	3.46836
																		153	6.88308	3.49118
																		154	6.92807	3.514
																		155	6.97305	3.53681
																		156	7.01804	3.55963
																		157	7.06303	3.58245
																		158	7.10802	3.60527
																		159	7.153	3.62809
																		160	7.19799	3.65091
																		161	7.24298	3.67372
																		162	7.28797	3.69654
																		163	7.33295	3.71936
																		164	7.37794	3.74218
																		165	7.42293	3.765
																		166	7.46792	3.78781
																		167	7.5129	3.81063
																		168	7.55789	3.83345
																		169	7.60288	3.85627
																		170	7.64787	3.87909
																		171	7.69285	3.9019
																		172	7.73784	3.92472
																		173	7.78283	3.94754
																		174	7.82782	3.97036
																		175	7.8728	3.99318
																		176	7.91779	4.016
																		177	7.96278	4.03881
																		178	8.00777	4.06163
																		179	8.05275	4.08445
																		180	8.09774	4.10727
																		181	8.14273	4.13009
																		182	8.18772	4.1529
																		183	8.2327	4.17572
																		184	8.27769	4.19854
																		185	8.32268	4.22136
																		186	8.36767	4.24418
																		187	8.41265	4.267
																		188	8.45764	4.28981
																		189	8.50263	4.31263
																		190	8.54762	4.33545
																		191	8.5926	4.35827
																		192	8.63759	4.38109
																		193	8.68258	4.4039
																		194	8.72757	4.42672
																		195	8.77255	4.44954
																		196	8.81754	4.47236
																		197	8.86253	4.49518
																		198	8.90752	4.518
																		199	8.9525	4.54081
																		200	8.99749	4.56363
																		201	9.04248	4.58645
																		202	9.08747	4.60927
																		203	9.13245	4.63209
																		204	9.17744	4.6549
																		205	9.22243	4.67772
																		206	9.26741	4.70054
																		207	9.3124	4.72336
																		208	9.35739	4.74618
																		209	9.40238	4.76899
																		210	9.44736	4.79181
																		211	9.49235	4.81463
																		212	9.53734	4.83745
																		213	9.58233	4.86027
																		214	9.62731	4.88309
																		215	9.6723	4.9059
																		216	9.71729	4.92872
																		217	9.76228	4.95154
																		218	9.80726	4.97436
																		219	9.85225	4.99718
																		220	9.89724	5.01999
																		221	9.94223	5.04281
																		222	9.98721	5.06563
																		223	10.0322	5.08845
																		224	10.0772	5.11127
																		225	10.1222	5.13409
																		226	10.1672	5.1569
																		227	10.2122	5.17972
																		228	10.2571	5.20254
																		229	10.3021	5.22536
																		230	10.3471	5.24818
																		231	10.3921	5.27099
																		232	10.4371	5.29381
																		233	10.4821	5.31663
																		234	10.5271	5.33945
																		235	10.5721	5.36227
																		236	10.617	5.38509
																		237	10.662	5.4079
																		238	10.707	5.43072
																		239	10.752	5.45354
																		240	10.797	5.47636

## Sheet: Fig 4f
	Current density		H2 in O2
	(mA/cm2)		(vol %)			Modelled data			Trend
2021-09-06
	250		0.0442974			Current (mA/cm2)	vol% H2		Current	vol% H2
	100		0.0453073			25	0.2125		1000	0.126693
	50		0.0611527			35	0.1518		500	0.0660979
	25		0.0763712			45	0.118		360	0.053
	500		0.0725057			50	0.1062		250	0.05
	1000		0.126693			60	0.0885		240	0.05
						70	0.0759		230	0.05
2021-09-17						80	0.0664		220	0.05
	96		0.0689883			90	0.059		210	0.05
	48		0.115584			100	0.0531		200	0.051
	48		0.174647			125	0.0425		190	0.052
	200		0.0636253			150	0.0354		180	0.053
	500		0.0596901			175	0.0303		170	0.0545
						200	0.0265		160	0.0557
2021-09-20						300	0.0177		150	0.055
	48		0.0889779			500	0.0106		120	0.061
	96		0.0453073			750	0.0071		110	0.062
	200		0.068257			1000	0.0053		100	0.068
									90	0.068
2021-09-23	500		0.0957339
